# Supplementary material for: Performance evaluation and reference interval establishment of Abbott Alinity thyroid-stimulating hormone receptor antibody (TRAb) assay for diagnosing Graves’ disease
Source: PLoS One. 2026 Feb 4;21(2):e0339494. doi: 10.1371/journal.pone.0339494 (PMC12871968; doi:10.1371/journal.pone.0339494)
Supplement: S1 Data — (ZIP) [file pone.0339494.s006.zip]

Archive with 4 entries (3 files):
- raw data/TRAB raw data ENG.xlsx
- raw data/the Graves' disease group.xlsx
- raw data/the non-hyperthyroidism group.xlsx
- raw data/
