# Supplementary material for: Performance evaluation and reference interval establishment of Abbott Alinity thyroid-stimulating hormone receptor antibody (TRAb) assay for diagnosing Graves’ disease
Source: PLoS One. 2026 Feb 4;21(2):e0339494. doi: 10.1371/journal.pone.0339494 (PMC12871968; doi:10.1371/journal.pone.0339494)
Supplement: S1 Data — (ZIP) [file pone.0339494.s006.zip › raw data/TRAB raw data ENG.xlsx]

## Sheet: the reference interval
Sample ID	Sample Type	名	中间名	姓	PID ID	R/P	RSM Location	性别	出生日期	Operator ID	Releaser	Transmission Status	Test Name	Test Code	Test Version	Result	Reference Range	Interpretation	Dilution	RLU (Immunoassay)	mv	Cuvette	Process Code	Module	Serial Number	Error Description	Reagent Master Lot	Reference Assay	ReagentSerial Number	ReagentLot Expiration Date	Doctor	Location	Collection Date	Sampling Time	Comment	Location Name	System Software Version	System Name
49130309566	serum					E6999/1	1/6			Admin	Admin	Transmitted	TRAb	319	4	0.86			UNDILUTED	171476			B	1	Ai05194		62551LP14		02412	2024.12.11							3.5.0	Alinity ci-series
49130309600	serum					E6999/2	1/6			Admin	Admin	Transmitted	TRAb	319	4	1.18			UNDILUTED	163518			B	1	Ai05194		62551LP14		02412	2024.12.11							3.5.0	Alinity ci-series
49130309684	serum					E6999/3	1/6			Admin	Admin	Transmitted	TRAb	319	4	1.25			UNDILUTED	161822			B	1	Ai05194		62551LP14		02412	2024.12.11							3.5.0	Alinity ci-series
49130309710	serum					E6999/4	1/6			Admin	Admin	Transmitted	TRAb	319	4	1.42			UNDILUTED	157783			B	1	Ai05194		62551LP14		02412	2024.12.11							3.5.0	Alinity ci-series
49130309607	serum					E7005/2	1/7			Admin	Admin	Transmitted	TRAb	319	4	1.35			UNDILUTED	159396			B	1	Ai05194		62551LP14		02412	2024.12.11							3.5.0	Alinity ci-series
49130309673	serum					E7005/3	1/7			Admin	Admin	Transmitted	TRAb	319	4	1.17			UNDILUTED	163826			B	1	Ai05194		62551LP14		02412	2024.12.11							3.5.0	Alinity ci-series
49130309690	serum					E7005/4	1/7			Admin	Admin	Transmitted	TRAb	319	4	1.56			UNDILUTED	154704			B	1	Ai05194		62551LP14		02412	2024.12.11							3.5.0	Alinity ci-series
49130309631	serum					E7005/5	1/7			Admin	Admin	Transmitted	TRAb	319	4	1.17			UNDILUTED	163712			B	1	Ai05194		62551LP14		02412	2024.12.11							3.5.0	Alinity ci-series
49130309564	serum					E7005/6	1/7			Admin	Admin	Transmitted	TRAb	319	4	1.05			UNDILUTED	166761			B	1	Ai05194		62551LP14		02412	2024.12.11							3.5.0	Alinity ci-series
49130309720	serum					M1309/1	1/8			Admin	Admin	Transmitted	TRAb	319	4	1.3			UNDILUTED	160691			B	1	Ai05194		62551LP14		02412	2024.12.11							3.5.0	Alinity ci-series
49130309679	serum					M1309/2	1/8			Admin	Admin	Transmitted	TRAb	319	4	0.9			UNDILUTED	170477			B	1	Ai05194		62551LP14		02412	2024.12.11							3.5.0	Alinity ci-series
49130309658	serum					M1309/3	1/8			Admin	Admin	Transmitted	TRAb	319	4	1.1			UNDILUTED	165432			B	1	Ai05194		62551LP14		02412	2024.12.11							3.5.0	Alinity ci-series
49130308576	serum					M1309/4	1/8			Admin	Admin	Transmitted	TRAb	319	4	0.97			UNDILUTED	168627			B	1	Ai05194		62551LP14		02412	2024.12.11							3.5.0	Alinity ci-series
49130309767	serum					M1309/5	1/8			Admin	Admin	Transmitted	TRAb	319	4	1.08			UNDILUTED	165868			B	1	Ai05194		62551LP14		02412	2024.12.11							3.5.0	Alinity ci-series
49130309565	serum					M1309/6	1/8			Admin	Admin	Transmitted	TRAb	319	4	1.13			UNDILUTED	164726			B	1	Ai05194		62551LP14		02412	2024.12.11							3.5.0	Alinity ci-series
49130309718	serum					E7000/1	1/10			Admin	Admin	Transmitted	TRAb	319	4	1.01			UNDILUTED	167748			B	1	Ai05194		62551LP14		02412	2024.12.11							3.5.0	Alinity ci-series
49130309731	serum					E7000/2	1/10			Admin	Admin	Transmitted	TRAb	319	4	0.86			UNDILUTED	171568			B	1	Ai05194		62551LP14		02412	2024.12.11							3.5.0	Alinity ci-series
49130309743	serum					E7000/3	1/10			Admin	Admin	Transmitted	TRAb	319	4	1.06			UNDILUTED	166370			B	1	Ai05194		62551LP14		02412	2024.12.11							3.5.0	Alinity ci-series
49130309577	serum					E7000/4	1/10			Admin	Admin	Transmitted	TRAb	319	4	1.09			UNDILUTED	165780			B	1	Ai05194		62551LP14		02412	2024.12.11							3.5.0	Alinity ci-series
39130316263	serum					E7000/5	1/10			Admin	Admin	Transmitted	TRAb	319	4	0.96			UNDILUTED	169085			B	1	Ai05194		62551LP14		02412	2024.12.11							3.5.0	Alinity ci-series
49130309769	serum					E7000/6	1/10			Admin	Admin	Transmitted	TRAb	319	4	1.36			UNDILUTED	159291			B	1	Ai05194		62551LP14		02412	2024.12.11							3.5.0	Alinity ci-series
49130309639	serum					M2965/1	1/11			Admin	Admin	Transmitted	TRAb	319	4	1.09			UNDILUTED	165822			B	1	Ai05194		62551LP14		02412	2024.12.11							3.5.0	Alinity ci-series
49130309835	serum					M2965/2	1/11			Admin	Admin	Transmitted	TRAb	319	4	2.58			UNDILUTED	133682			B	1	Ai05194		62551LP14		02412	2024.12.11							3.5.0	Alinity ci-series
49130309704	serum					M2965/3	1/11			Admin	Admin	Transmitted	TRAb	319	4	1.33			UNDILUTED	159950			B	1	Ai05194		62551LP14		02412	2024.12.11							3.5.0	Alinity ci-series
49130309755	serum					M2965/4	1/11			Admin	Admin	Transmitted	TRAb	319	4	1.38			UNDILUTED	158888			B	1	Ai05194		62551LP14		02412	2024.12.11							3.5.0	Alinity ci-series
49130309643	serum					M2965/5	1/11			Admin	Admin	Transmitted	TRAb	319	4	1.26			UNDILUTED	161512			B	1	Ai05194		62551LP14		02412	2024.12.11							3.5.0	Alinity ci-series
49130309645	serum					M2965/6	1/11			Admin	Admin	Transmitted	TRAb	319	4	1			UNDILUTED	168058			B	1	Ai05194		62551LP14		02412	2024.12.11							3.5.0	Alinity ci-series
49130309860	serum					M2968/1	1/12			Admin	Admin	Transmitted	TRAb	319	4	1.27			UNDILUTED	161367			B	1	Ai05194		62551LP14		02412	2024.12.11							3.5.0	Alinity ci-series
49130309868	serum					M2968/2	1/12			Admin	Admin	Transmitted	TRAb	319	4	1.21			UNDILUTED	162818			B	1	Ai05194		62551LP14		02412	2024.12.11							3.5.0	Alinity ci-series
49130309818	serum					M2968/3	1/12			Admin	Admin	Transmitted	TRAb	319	4	1.2			UNDILUTED	163115			B	1	Ai05194		62551LP14		02412	2024.12.11							3.5.0	Alinity ci-series
49130309702	serum					M2968/4	1/12			Admin	Admin	Transmitted	TRAb	319	4	1.11			UNDILUTED	165236			B	1	Ai05194		62551LP14		02412	2024.12.11							3.5.0	Alinity ci-series
49130309671	serum					M2968/5	1/12			Admin	Admin	Transmitted	TRAb	319	4	1.07			UNDILUTED	166106			B	1	Ai05194		62551LP14		02412	2024.12.11							3.5.0	Alinity ci-series
49130309727	serum					M2968/6	1/12			Admin	Admin	Transmitted	TRAb	319	4	2.07			UNDILUTED	143592			B	1	Ai05194		62551LP14		02412	2024.12.11							3.5.0	Alinity ci-series
49130309576	serum					E6207/1	1/13			Admin	Admin	Transmitted	TRAb	319	4	1.22			UNDILUTED	162471			B	1	Ai05194		62551LP14		02412	2024.12.11							3.5.0	Alinity ci-series
49130309579	serum					E6207/2	1/13			Admin	Admin	Transmitted	TRAb	319	4	1.4			UNDILUTED	158432			B	1	Ai05194		62551LP14		02412	2024.12.11							3.5.0	Alinity ci-series
49130309788	serum					E6207/3	1/13			Admin	Admin	Transmitted	TRAb	319	4	1.05			UNDILUTED	166830			B	1	Ai05194		62551LP14		02412	2024.12.11							3.5.0	Alinity ci-series
49130309573	serum					E6207/4	1/13			Admin	Admin	Transmitted	TRAb	319	4	1.02			UNDILUTED	167526			B	1	Ai05194		62551LP14		02412	2024.12.11							3.5.0	Alinity ci-series
49130309706	serum					E6207/5	1/13			Admin	Admin	Transmitted	TRAb	319	4	1.2			UNDILUTED	163073			B	1	Ai05194		62551LP14		02412	2024.12.11							3.5.0	Alinity ci-series
49130309608	serum					E6207/6	1/13			Admin	Admin	Transmitted	TRAb	319	4	1.14			UNDILUTED	164479			B	1	Ai05194		62551LP14		02412	2024.12.11							3.5.0	Alinity ci-series
49130309588	serum					E6998/1	1/14			Admin	Admin	Transmitted	TRAb	319	4	1.34			UNDILUTED	159737			B	1	Ai05194		62551LP14		02412	2024.12.11							3.5.0	Alinity ci-series
49130309596	serum					E6998/2	1/14			Admin	Admin	Transmitted	TRAb	319	4	1.16			UNDILUTED	164073			B	1	Ai05194		62551LP14		02412	2024.12.11							3.5.0	Alinity ci-series
49130309752	serum					E6998/3	1/14			Admin	Admin	Transmitted	TRAb	319	4	1.21			UNDILUTED	162800			B	1	Ai05194		62551LP14		02412	2024.12.11							3.5.0	Alinity ci-series
49130309751	serum					E6998/4	1/14			Admin	Admin	Transmitted	TRAb	319	4	1.64			UNDILUTED	152899			B	1	Ai05194		62551LP14		02412	2024.12.11							3.5.0	Alinity ci-series
49130309754	serum					E6998/5	1/14			Admin	Admin	Transmitted	TRAb	319	4	1.02			UNDILUTED	167487			B	1	Ai05194		62551LP14		02412	2024.12.11							3.5.0	Alinity ci-series
39130326302	serum					E6998/6	1/14			Admin	Admin	Transmitted	TRAb	319	4	1.41			UNDILUTED	158126			B	1	Ai05194		62551LP14		02412	2024.12.11							3.5.0	Alinity ci-series
49130309682	serum					E7001/1	1/15			Admin	Admin	Transmitted	TRAb	319	4	1.08			UNDILUTED	165971			B	1	Ai05194		62551LP14		02412	2024.12.11							3.5.0	Alinity ci-series
49130309689	serum					E7001/2	1/15			Admin	Admin	Transmitted	TRAb	319	4	1.13			UNDILUTED	164648			B	1	Ai05194		62551LP14		02412	2024.12.11							3.5.0	Alinity ci-series
49130309744	serum					E7001/3	1/15			Admin	Admin	Transmitted	TRAb	319	4	1.36			UNDILUTED	159223			B	1	Ai05194		62551LP14		02412	2024.12.11							3.5.0	Alinity ci-series
49130309691	serum					E7001/4	1/15			Admin	Admin	Transmitted	TRAb	319	4	1.09			UNDILUTED	165762			B	1	Ai05194		62551LP14		02412	2024.12.11							3.5.0	Alinity ci-series
49130309753	serum					E7001/5	1/15			Admin	Admin	Transmitted	TRAb	319	4	1.7			UNDILUTED	151610			B	1	Ai05194		62551LP14		02412	2024.12.11							3.5.0	Alinity ci-series
49130309820	serum					E7001/6	1/15			Admin	Admin	Transmitted	TRAb	319	4	0.92			UNDILUTED	170031			B	1	Ai05194		62551LP14		02412	2024.12.11							3.5.0	Alinity ci-series
49130309819	serum					E6995/1	1/16			Admin	Admin	Transmitted	TRAb	319	4	1.13			UNDILUTED	164787			B	1	Ai05194		62551LP14		02412	2024.12.11							3.5.0	Alinity ci-series
49130309582	serum					E6995/2	1/16			Admin	Admin	Transmitted	TRAb	319	4	1.17			UNDILUTED	163700			B	1	Ai05194		62551LP14		02412	2024.12.11							3.5.0	Alinity ci-series
49130309730	serum					E6995/3	1/16			Admin	Admin	Transmitted	TRAb	319	4	1.33			UNDILUTED	159945			B	1	Ai05194		62551LP14		02412	2024.12.11							3.5.0	Alinity ci-series
49130309623	serum					E6995/4	1/16			Admin	Admin	Transmitted	TRAb	319	4	1.07			UNDILUTED	166262			B	1	Ai05194		62551LP14		02412	2024.12.11							3.5.0	Alinity ci-series
49130309672	serum					E6995/5	1/16			Admin	Admin	Transmitted	TRAb	319	4	1.54			UNDILUTED	155087			B	1	Ai05194		62551LP14		02412	2024.12.11							3.5.0	Alinity ci-series
49130309817	serum					E6995/6	1/16			Admin	Admin	Transmitted	TRAb	319	4	1.09			UNDILUTED	165618			B	1	Ai05194		62551LP14		02412	2024.12.11							3.5.0	Alinity ci-series
49130309770	serum					E6985/1	1/17			Admin	Admin	Transmitted	TRAb	319	4	1.28			UNDILUTED	161196			B	1	Ai05194		62551LP14		02412	2024.12.11							3.5.0	Alinity ci-series
49130309728	serum					E6985/2	1/17			Admin	Admin	Transmitted	TRAb	319	4	1.46			UNDILUTED	156889			B	1	Ai05194		62551LP14		02412	2024.12.11							3.5.0	Alinity ci-series
49130309774	serum					E6985/3	1/17			Admin	Admin	Transmitted	TRAb	319	4	1.34			UNDILUTED	159736			B	1	Ai05194		62551LP14		02412	2024.12.11							3.5.0	Alinity ci-series
49130309734	serum					E6985/4	1/17			Admin	Admin	Transmitted	TRAb	319	4	1.21			UNDILUTED	162761			B	1	Ai05194		62551LP14		02412	2024.12.11							3.5.0	Alinity ci-series
49130309862	serum					E6985/5	1/17			Admin	Admin	Transmitted	TRAb	319	4	0.92			UNDILUTED	169889			B	1	Ai05194		62551LP14		02412	2024.12.11							3.5.0	Alinity ci-series
49130309688	serum					E6985/6	1/17			Admin	Admin	Transmitted	TRAb	319	4	1.41			UNDILUTED	158100			B	1	Ai05194		62551LP14		02412	2024.12.11							3.5.0	Alinity ci-series
49130312532	serum					E7017/1	1/11			Admin	Admin	Transmitted	TRAb	319	4	1.01			UNDILUTED	167692			B	1	Ai05194		62551LP14		00239	2024.12.11							3.5.0	Alinity ci-series
49130312511	serum					E7017/2	1/11			Admin	Admin	Transmitted	TRAb	319	4	1.06			UNDILUTED	166496			B	1	Ai05194		62551LP14		00239	2024.12.11							3.5.0	Alinity ci-series
49130312345	serum					E7017/3	1/11			Admin	Admin	Transmitted	TRAb	319	4	0.88			UNDILUTED	170903			B	1	Ai05194		62551LP14		00239	2024.12.11							3.5.0	Alinity ci-series
49130312422	serum					E7017/4	1/11			Admin	Admin	Transmitted	TRAb	319	4	0.82			UNDILUTED	172589			B	1	Ai05194		62551LP14		00239	2024.12.11							3.5.0	Alinity ci-series
49130312398	serum					E7017/5	1/11			Admin	Admin	Transmitted	TRAb	319	4	0.94			UNDILUTED	169365			B	1	Ai05194		62551LP14		00239	2024.12.11							3.5.0	Alinity ci-series
49130312348	serum					E7017/6	1/11			Admin	Admin	Transmitted	TRAb	319	4	1.09			UNDILUTED	165714			B	1	Ai05194		62551LP14		00239	2024.12.11							3.5.0	Alinity ci-series
49130312392	serum					E7013/1	1/12			Admin	Admin	Transmitted	TRAb	319	4	0.87			UNDILUTED	171164			B	1	Ai05194		62551LP14		00239	2024.12.11							3.5.0	Alinity ci-series
49130312453	serum					E7013/2	1/12			Admin	Admin	Transmitted	TRAb	319	4	1.52			UNDILUTED	155555			B	1	Ai05194		62551LP14		00239	2024.12.11							3.5.0	Alinity ci-series
48130012031	serum					E7013/3	1/12			Admin	Admin	Transmitted	TRAb	319	4	1.15			UNDILUTED	164245			B	1	Ai05194		62551LP14		00239	2024.12.11							3.5.0	Alinity ci-series
49130312512	serum					E7013/4	1/12			Admin	Admin	Transmitted	TRAb	319	4	1.14			UNDILUTED	164588			B	1	Ai05194		62551LP14		00239	2024.12.11							3.5.0	Alinity ci-series
49130312320	serum					E7013/5	1/12			Admin	Admin	Transmitted	TRAb	319	4	1.08			UNDILUTED	166056			B	1	Ai05194		62551LP14		00239	2024.12.11							3.5.0	Alinity ci-series
49130312578	serum					E7013/6	1/12			Admin	Admin	Transmitted	TRAb	319	4	1.06			UNDILUTED	166378			B	1	Ai05194		62551LP14		00239	2024.12.11							3.5.0	Alinity ci-series
49130312518	serum					E6210/1	1/13			Admin	Admin	Transmitted	TRAb	319	4	1.25			UNDILUTED	161763			B	1	Ai05194		62551LP14		00239	2024.12.11							3.5.0	Alinity ci-series
49130312409	serum					E6210/2	1/13			Admin	Admin	Transmitted	TRAb	319	4	0.94			UNDILUTED	169504			B	1	Ai05194		62551LP14		00239	2024.12.11							3.5.0	Alinity ci-series
49130312424	serum					E6210/3	1/13			Admin	Admin	Transmitted	TRAb	319	4	0.8			UNDILUTED	173050			B	1	Ai05194		62551LP14		00239	2024.12.11							3.5.0	Alinity ci-series
49130312462	serum					E6210/4	1/13			Admin	Admin	Transmitted	TRAb	319	4	1.28			UNDILUTED	161093			B	1	Ai05194		62551LP14		00239	2024.12.11							3.5.0	Alinity ci-series
49130312389	serum					E6210/5	1/13			Admin	Admin	Transmitted	TRAb	319	4	1.24			UNDILUTED	162059			B	1	Ai05194		62551LP14		00239	2024.12.11							3.5.0	Alinity ci-series
49130312504	serum					E6210/6	1/13			Admin	Admin	Transmitted	TRAb	319	4	0.9			UNDILUTED	170483			B	1	Ai05194		62551LP14		00239	2024.12.11							3.5.0	Alinity ci-series
49130312554	serum					M1309/1	1/14			Admin	Admin	Transmitted	TRAb	319	4	0.93			UNDILUTED	169780			B	1	Ai05194		62551LP14		00239	2024.12.11							3.5.0	Alinity ci-series
49130312402	serum					M1309/2	1/14			Admin	Admin	Transmitted	TRAb	319	4	0.72			UNDILUTED	175290			B	1	Ai05194		62551LP14		00239	2024.12.11							3.5.0	Alinity ci-series
49130312496	serum					M1309/3	1/14			Admin	Admin	Transmitted	TRAb	319	4	0.94			UNDILUTED	169458			B	1	Ai05194		62551LP14		00239	2024.12.11							3.5.0	Alinity ci-series
49130312524	serum					M1309/4	1/14			Admin	Admin	Transmitted	TRAb	319	4	0.83			UNDILUTED	172171			B	1	Ai05194		62551LP14		00239	2024.12.11							3.5.0	Alinity ci-series
49130312476	serum					M1309/5	1/14			Admin	Admin	Transmitted	TRAb	319	4	0.93			UNDILUTED	169704			B	1	Ai05194		62551LP14		00239	2024.12.11							3.5.0	Alinity ci-series
49130312322	serum					M1309/6	1/14			Admin	Admin	Transmitted	TRAb	319	4	1.33			UNDILUTED	159931			B	1	Ai05194		62551LP14		00239	2024.12.11							3.5.0	Alinity ci-series
49130312408	serum					E6216/1	1/15			Admin	Admin	Transmitted	TRAb	319	4	< 0.70			UNDILUTED	177527			B	1	Ai05194		62551LP14		00239	2024.12.11							3.5.0	Alinity ci-series
49130312363	serum					E6216/2	1/15			Admin	Admin	Transmitted	TRAb	319	4	< 0.70			UNDILUTED	177148			B	1	Ai05194		62551LP14		00239	2024.12.11							3.5.0	Alinity ci-series
49130312482	serum					E6216/3	1/15			Admin	Admin	Transmitted	TRAb	319	4	1.02			UNDILUTED	167509			B	1	Ai05194		62551LP14		00239	2024.12.11							3.5.0	Alinity ci-series
49130312417	serum					E6216/4	1/15			Admin	Admin	Transmitted	TRAb	319	4	0.81			UNDILUTED	172718			B	1	Ai05194		62551LP14		00239	2024.12.11							3.5.0	Alinity ci-series
49130312434	serum					E6216/5	1/15			Admin	Admin	Transmitted	TRAb	319	4	0.92			UNDILUTED	169902			B	1	Ai05194		62551LP14		00239	2024.12.11							3.5.0	Alinity ci-series
49130312404	serum					E6216/6	1/15			Admin	Admin	Transmitted	TRAb	319	4	1.08			UNDILUTED	165970			B	1	Ai05194		62551LP14		00239	2024.12.11							3.5.0	Alinity ci-series
49130312576	serum					E6994/1	1/18			Admin	Admin	Transmitted	TRAb	319	4	0.86			UNDILUTED	171562			B	1	Ai05194		62551LP14		00239	2024.12.11							3.5.0	Alinity ci-series
49130312367	serum					E6994/2	1/18			Admin	Admin	Transmitted	TRAb	319	4	0.92			UNDILUTED	169929			B	1	Ai05194		62551LP14		00239	2024.12.11							3.5.0	Alinity ci-series
49130312593	serum					E6994/3	1/18			Admin	Admin	Transmitted	TRAb	319	4	0.94			UNDILUTED	169594			B	1	Ai05194		62551LP14		00239	2024.12.11							3.5.0	Alinity ci-series
49130312487	serum					E6994/4	1/18			Admin	Admin	Transmitted	TRAb	319	4	< 0.70			UNDILUTED	177286			B	1	Ai05194		62551LP14		00239	2024.12.11							3.5.0	Alinity ci-series
49130312574	serum					E6994/5	1/18			Admin	Admin	Transmitted	TRAb	319	4	0.86			UNDILUTED	171620			B	1	Ai05194		62551LP14		00239	2024.12.11							3.5.0	Alinity ci-series
49130312342	serum					E6994/6	1/18			Admin	Admin	Transmitted	TRAb	319	4	0.85			UNDILUTED	171662			B	1	Ai05194		62551LP14		00239	2024.12.11							3.5.0	Alinity ci-series
49130312336	serum					E7005/1	1/19			Admin	Admin	Transmitted	TRAb	319	4	0.97			UNDILUTED	168815			B	1	Ai05194		62551LP14		00239	2024.12.11							3.5.0	Alinity ci-series
49130312523	serum					E7005/2	1/19			Admin	Admin	Transmitted	TRAb	319	4	0.91			UNDILUTED	170190			B	1	Ai05194		62551LP14		00239	2024.12.11							3.5.0	Alinity ci-series
49130312455	serum					E7005/3	1/19			Admin	Admin	Transmitted	TRAb	319	4	1.33			UNDILUTED	159856			B	1	Ai05194		62551LP14		00239	2024.12.11							3.5.0	Alinity ci-series
49130312411	serum					E7005/4	1/19			Admin	Admin	Transmitted	TRAb	319	4	1			UNDILUTED	167889			B	1	Ai05194		62551LP14		00239	2024.12.11							3.5.0	Alinity ci-series
49130312514	serum					E7005/5	1/19			Admin	Admin	Transmitted	TRAb	319	4	0.99			UNDILUTED	168171			B	1	Ai05194		62551LP14		00239	2024.12.11							3.5.0	Alinity ci-series
49130312562	serum					E7005/6	1/19			Admin	Admin	Transmitted	TRAb	319	4	0.98			UNDILUTED	168575			B	1	Ai05194		62551LP14		00239	2024.12.11							3.5.0	Alinity ci-series
49130312327	serum					E7010/1	1/20			Admin	Admin	Transmitted	TRAb	319	4	1.09			UNDILUTED	165754			B	1	Ai05194		62551LP14		00239	2024.12.11							3.5.0	Alinity ci-series
49130312328	serum					E7010/2	1/20			Admin	Admin	Transmitted	TRAb	319	4	1			UNDILUTED	167974			B	1	Ai05194		62551LP14		00239	2024.12.11							3.5.0	Alinity ci-series
49130312353	serum					E7010/3	1/20			Admin	Admin	Transmitted	TRAb	319	4	0.93			UNDILUTED	169680			B	1	Ai05194		62551LP14		00239	2024.12.11							3.5.0	Alinity ci-series
49130312332	serum					E7010/4	1/20			Admin	Admin	Transmitted	TRAb	319	4	0.98			UNDILUTED	168400			B	1	Ai05194		62551LP14		00239	2024.12.11							3.5.0	Alinity ci-series
49130312349	serum					E7010/5	1/20			Admin	Admin	Transmitted	TRAb	319	4	0.86			UNDILUTED	171587			B	1	Ai05194		62551LP14		00239	2024.12.11							3.5.0	Alinity ci-series
49130312447	serum					E7010/6	1/20			Admin	Admin	Transmitted	TRAb	319	4	0.91			UNDILUTED	170117			B	1	Ai05194		62551LP14		00239	2024.12.11							3.5.0	Alinity ci-series
49130312917	serum					E6995/1	2/6			Admin	Admin	Transmitted	TRAb	319	4	1.14			UNDILUTED	164474			B	1	Ai05194		62551LP14		01257	2024.12.11							3.5.0	Alinity ci-series
49130312884	serum					E6995/2	2/6			Admin	Admin	Transmitted	TRAb	319	4	1.1			UNDILUTED	165598			B	1	Ai05194		62551LP14		01257	2024.12.11							3.5.0	Alinity ci-series
49130312920	serum					E6995/3	2/6			Admin	Admin	Transmitted	TRAb	319	4	0.86			UNDILUTED	171428			B	1	Ai05194		62551LP14		01257	2024.12.11							3.5.0	Alinity ci-series
49130312869	serum					E6995/4	2/6			Admin	Admin	Transmitted	TRAb	319	4	0.92			UNDILUTED	169893			B	1	Ai05194		62551LP14		01257	2024.12.11							3.5.0	Alinity ci-series
49130312888	serum					E6995/5	2/6			Admin	Admin	Transmitted	TRAb	319	4	0.89			UNDILUTED	170659			B	1	Ai05194		62551LP14		01257	2024.12.11							3.5.0	Alinity ci-series
49130311988	serum					E6995/6	2/6			Admin	Admin	Transmitted	TRAb	319	4	0.87			UNDILUTED	171272			B	1	Ai05194		62551LP14		01257	2024.12.11							3.5.0	Alinity ci-series
49130312900	serum					M2965/1	2/7			Admin	Admin	Transmitted	TRAb	319	4	1.03			UNDILUTED	167250			B	1	Ai05194		62551LP14		01257	2024.12.11							3.5.0	Alinity ci-series
49130313141	serum					M2965/2	2/7			Admin	Admin	Transmitted	TRAb	319	4	0.96			UNDILUTED	169046			B	1	Ai05194		62551LP14		01257	2024.12.11							3.5.0	Alinity ci-series
49130313143	serum					M2965/3	2/7			Admin	Admin	Transmitted	TRAb	319	4	1.55			UNDILUTED	154928			B	1	Ai05194		62551LP14		01257	2024.12.11							3.5.0	Alinity ci-series
49130313146	serum					M2965/4	2/7			Admin	Admin	Transmitted	TRAb	319	4	2.15			UNDILUTED	142035			B	1	Ai05194		62551LP14		01257	2024.12.11							3.5.0	Alinity ci-series
49130254110	serum					M2965/5	2/7			Admin	Admin	Transmitted	TRAb	319	4	0.91			UNDILUTED	170152			B	1	Ai05194		62551LP14		01257	2024.12.11							3.5.0	Alinity ci-series
49130313116	serum					M2965/6	2/7			Admin	Admin	Transmitted	TRAb	319	4	1.13			UNDILUTED	164828			B	1	Ai05194		62551LP14		01257	2024.12.11							3.5.0	Alinity ci-series
49130313008	serum					M1303/1	2/8			Admin	Admin	Transmitted	TRAb	319	4	0.86			UNDILUTED	171384			B	1	Ai05194		62551LP14		01257	2024.12.11							3.5.0	Alinity ci-series
49130312894	serum					M1303/2	2/8			Admin	Admin	Transmitted	TRAb	319	4	1.01			UNDILUTED	167644			B	1	Ai05194		62551LP14		01257	2024.12.11							3.5.0	Alinity ci-series
49130313123	serum					M1303/3	2/8			Admin	Admin	Transmitted	TRAb	319	4	0.77			UNDILUTED	173869			B	1	Ai05194		62551LP14		01257	2024.12.11							3.5.0	Alinity ci-series
49130313052	serum					M1303/4	2/8			Admin	Admin	Transmitted	TRAb	319	4	1.24			UNDILUTED	162182			B	1	Ai05194		62551LP14		01257	2024.12.11							3.5.0	Alinity ci-series
49130313054	serum					M1303/5	2/8			Admin	Admin	Transmitted	TRAb	319	4	0.94			UNDILUTED	169459			B	1	Ai05194		62551LP14		01257	2024.12.11							3.5.0	Alinity ci-series
49130313025	serum					M1303/6	2/8			Admin	Admin	Transmitted	TRAb	319	4	1.06			UNDILUTED	166386			B	1	Ai05194		62551LP14		01257	2024.12.11							3.5.0	Alinity ci-series
49130313103	serum					E7001/1	2/9			Admin	Admin	Transmitted	TRAb	319	4	1.17			UNDILUTED	163835			B	1	Ai05194		62551LP14		01257	2024.12.11							3.5.0	Alinity ci-series
49130312845	serum					E7001/2	2/9			Admin	Admin	Transmitted	TRAb	319	4	1.06			UNDILUTED	166396			B	1	Ai05194		62551LP14		01257	2024.12.11							3.5.0	Alinity ci-series
49130312851	serum					E7001/3	2/9			Admin	Admin	Transmitted	TRAb	319	4	0.94			UNDILUTED	169408			B	1	Ai05194		62551LP14		01257	2024.12.11							3.5.0	Alinity ci-series
49130312850	serum					E7001/4	2/9			Admin	Admin	Transmitted	TRAb	319	4	0.87			UNDILUTED	171326			B	1	Ai05194		62551LP14		01257	2024.12.11							3.5.0	Alinity ci-series
49130312890	serum					E7001/5	2/9			Admin	Admin	Transmitted	TRAb	319	4	1.01			UNDILUTED	167786			B	1	Ai05194		62551LP14		01257	2024.12.11							3.5.0	Alinity ci-series
49130312852	serum					E7001/6	2/9			Admin	Admin	Transmitted	TRAb	319	4	0.85			UNDILUTED	171719			B	1	Ai05194		62551LP14		01257	2024.12.11							3.5.0	Alinity ci-series
49130312892	serum					M2967/1	2/10			Admin	Admin	Transmitted	TRAb	319	4	1.23			UNDILUTED	162428			B	1	Ai05194		62551LP14		01257	2024.12.11							3.5.0	Alinity ci-series
49130312978	serum					M2967/2	2/10			Admin	Admin	Transmitted	TRAb	319	4	1.11			UNDILUTED	165165			B	1	Ai05194		62551LP14		01257	2024.12.11							3.5.0	Alinity ci-series
49130312862	serum					M2967/3	2/10			Admin	Admin	Transmitted	TRAb	319	4	0.62			UNDILUTED	177804			B	1	Ai05194		62551LP14		01257	2024.12.11							3.5.0	Alinity ci-series
49130312847	serum					M2967/4	2/10			Admin	Admin	Transmitted	TRAb	319	4	1.17			UNDILUTED	163681			B	1	Ai05194		62551LP14		01257	2024.12.11							3.5.0	Alinity ci-series
49130312858	serum					M2967/5	2/10			Admin	Admin	Transmitted	TRAb	319	4	1.13			UNDILUTED	164802			B	1	Ai05194		62551LP14		01257	2024.12.11							3.5.0	Alinity ci-series
49130312940	serum					M2967/6	2/10			Admin	Admin	Transmitted	TRAb	319	4	1.81			UNDILUTED	149054			B	1	Ai05194		62551LP14		01257	2024.12.11							3.5.0	Alinity ci-series
49130271681	serum					E6201/1	2/11			Admin	Admin	Transmitted	TRAb	319	4	1.27			UNDILUTED	161408			B	1	Ai05194		62551LP14		01257	2024.12.11							3.5.0	Alinity ci-series
49130312893	serum					E6201/2	2/11			Admin	Admin	Transmitted	TRAb	319	4	0.94			UNDILUTED	169578			B	1	Ai05194		62551LP14		01257	2024.12.11							3.5.0	Alinity ci-series
49130313020	serum					E6201/3	2/11			Admin	Admin	Transmitted	TRAb	319	4	3.29			UNDILUTED	121248			B	1	Ai05194		62551LP14		01257	2024.12.11							3.5.0	Alinity ci-series
49130312979	serum					E6201/4	2/11			Admin	Admin	Transmitted	TRAb	319	4	0.98			UNDILUTED	168484			B	1	Ai05194		62551LP14		01257	2024.12.11							3.5.0	Alinity ci-series
49130313205	serum					E6201/5	2/11			Admin	Admin	Transmitted	TRAb	319	4	0.96			UNDILUTED	169050			B	1	Ai05194		62551LP14		01257	2024.12.11							3.5.0	Alinity ci-series
49130312987	serum					E6201/6	2/11			Admin	Admin	Transmitted	TRAb	319	4	0.81			UNDILUTED	172877			B	1	Ai05194		62551LP14		01257	2024.12.11							3.5.0	Alinity ci-series
49130312973	serum					M2979/1	2/12			Admin	Admin	Transmitted	TRAb	319	4	1.96			UNDILUTED	145945			B	1	Ai05194		62551LP14		01257	2024.12.11							3.5.0	Alinity ci-series
49130312623	serum					M2979/2	2/12			Admin	Admin	Transmitted	TRAb	319	4	1.25			UNDILUTED	161938			B	1	Ai05194		62551LP14		01257	2024.12.11							3.5.0	Alinity ci-series
49130312989	serum					M2979/3	2/12			Admin	Admin	Transmitted	TRAb	319	4	2.14			UNDILUTED	142164			B	1	Ai05194		62551LP14		01257	2024.12.11							3.5.0	Alinity ci-series
49130313172	serum					M2979/4	2/12			Admin	Admin	Transmitted	TRAb	319	4	0.92			UNDILUTED	169971			B	1	Ai05194		62551LP14		01257	2024.12.11							3.5.0	Alinity ci-series
49130312880	serum					M2979/5	2/12			Admin	Admin	Transmitted	TRAb	319	4	0.92			UNDILUTED	170045			B	1	Ai05194		62551LP14		01257	2024.12.11							3.5.0	Alinity ci-series
49130312084	serum					M2979/6	2/12			Admin	Admin	Transmitted	TRAb	319	4	0.81			UNDILUTED	172877			B	1	Ai05194		62551LP14		01257	2024.12.11							3.5.0	Alinity ci-series
49130312997	serum					E7010/1	2/13			Admin	Admin	Transmitted	TRAb	319	4	0.84			UNDILUTED	172085			B	1	Ai05194		62551LP14		01257	2024.12.11							3.5.0	Alinity ci-series
49130313104	serum					E7010/2	2/13			Admin	Admin	Transmitted	TRAb	319	4	0.87			UNDILUTED	171297			B	1	Ai05194		62551LP14		01257	2024.12.11							3.5.0	Alinity ci-series
49130312980	serum					E7010/3	2/13			Admin	Admin	Transmitted	TRAb	319	4	0.79			UNDILUTED	173255			B	1	Ai05194		62551LP14		01257	2024.12.11							3.5.0	Alinity ci-series
49130312985	serum					E7010/4	2/13			Admin	Admin	Transmitted	TRAb	319	4	0.99			UNDILUTED	168157			B	1	Ai05194		62551LP14		01257	2024.12.11							3.5.0	Alinity ci-series
49130313095	serum					E7010/5	2/13			Admin	Admin	Transmitted	TRAb	319	4	1.05			UNDILUTED	166593			B	1	Ai05194		62551LP14		01257	2024.12.11							3.5.0	Alinity ci-series
49130313120	serum					E7010/6	2/13			Admin	Admin	Transmitted	TRAb	319	4	0.84			UNDILUTED	171940			B	1	Ai05194		62551LP14		01257	2024.12.11							3.5.0	Alinity ci-series
49130312857	serum					E6990/1	2/14			Admin	Admin	Transmitted	TRAb	319	4	1.08			UNDILUTED	166026			B	1	Ai05194		62551LP14		01257	2024.12.11							3.5.0	Alinity ci-series
49130313053	serum					E6990/2	2/14			Admin	Admin	Transmitted	TRAb	319	4	1.92			UNDILUTED	146767			B	1	Ai05194		62551LP14		01257	2024.12.11							3.5.0	Alinity ci-series
49130312968	serum					E6990/3	2/14			Admin	Admin	Transmitted	TRAb	319	4	0.86			UNDILUTED	171384			B	1	Ai05194		62551LP14		01257	2024.12.11							3.5.0	Alinity ci-series
49130312897	serum					E6990/4	2/14			Admin	Admin	Transmitted	TRAb	319	4	0.93			UNDILUTED	169845			B	1	Ai05194		62551LP14		01257	2024.12.11							3.5.0	Alinity ci-series
49130312844	serum					E6990/5	2/14			Admin	Admin	Transmitted	TRAb	319	4	0.71			UNDILUTED	175335			B	1	Ai05194		62551LP14		01257	2024.12.11							3.5.0	Alinity ci-series
49130312859	serum					E6990/6	2/14			Admin	Admin	Transmitted	TRAb	319	4	0.95			UNDILUTED	169283			B	1	Ai05194		62551LP14		01257	2024.12.11							3.5.0	Alinity ci-series
49130331250	serum					E7005/1	1/6			Admin	Admin	Transmitted	TRAb	319	4	0.96			UNDILUTED	169010			B	1	Ai05194		62551LP14		03604	2024.12.11							3.5.0	Alinity ci-series
49130330868	serum					E7005/2	1/6			Admin	Admin	Transmitted	TRAb	319	4	0.83			UNDILUTED	172263			B	1	Ai05194		62551LP14		03604	2024.12.11							3.5.0	Alinity ci-series
49130330984	serum					E7005/3	1/6			Admin	Admin	Transmitted	TRAb	319	4	0.97			UNDILUTED	168698			B	1	Ai05194		62551LP14		03604	2024.12.11							3.5.0	Alinity ci-series
49130330887	serum					E7005/4	1/6			Admin	Admin	Transmitted	TRAb	319	4	0.86			UNDILUTED	171503			B	1	Ai05194		62551LP14		03604	2024.12.11							3.5.0	Alinity ci-series
49130330493	serum					E7005/5	1/6			Admin	Admin	Transmitted	TRAb	319	4	1.14			UNDILUTED	164442			B	1	Ai05194		62551LP14		03604	2024.12.11							3.5.0	Alinity ci-series
49130330561	serum					E7005/6	1/6			Admin	Admin	Transmitted	TRAb	319	4	0.79			UNDILUTED	173351			B	1	Ai05194		62551LP14		03604	2024.12.11							3.5.0	Alinity ci-series
49130330894	serum					E7001/1	1/7			Admin	Admin	Transmitted	TRAb	319	4	0.78			UNDILUTED	173478			B	1	Ai05194		62551LP14		03604	2024.12.11							3.5.0	Alinity ci-series
49130330555	serum					E7001/2	1/7			Admin	Admin	Transmitted	TRAb	319	4	0.81			UNDILUTED	172903			B	1	Ai05194		62551LP14		03604	2024.12.11							3.5.0	Alinity ci-series
48130013740	serum					E7001/3	1/7			Admin	Admin	Transmitted	TRAb	319	4	0.96			UNDILUTED	168913			B	1	Ai05194		62551LP14		03604	2024.12.11							3.5.0	Alinity ci-series
49130331098	serum					E7001/4	1/7			Admin	Admin	Transmitted	TRAb	319	4	1.16			UNDILUTED	164119			B	1	Ai05194		62551LP14		03604	2024.12.11							3.5.0	Alinity ci-series
49130331015	serum					E7001/5	1/7			Admin	Admin	Transmitted	TRAb	319	4	0.69			UNDILUTED	175852			B	1	Ai05194		62551LP14		03604	2024.12.11							3.5.0	Alinity ci-series
49130331068	serum					E7001/6	1/7			Admin	Admin	Transmitted	TRAb	319	4	0.89			UNDILUTED	170645			B	1	Ai05194		62551LP14		03604	2024.12.11							3.5.0	Alinity ci-series
49130330483	serum					E6999/1	1/8			Admin	Admin	Transmitted	TRAb	319	4	7.98			UNDILUTED	66447			B	1	Ai05194		62551LP14		03604	2024.12.11							3.5.0	Alinity ci-series
48130013507	serum					E6999/2	1/8			Admin	Admin	Transmitted	TRAb	319	4	0.58			UNDILUTED	178808			B	1	Ai05194		62551LP14		03604	2024.12.11							3.5.0	Alinity ci-series
48130013738	serum					E6999/3	1/8			Admin	Admin	Transmitted	TRAb	319	4	0.67			UNDILUTED	176507			B	1	Ai05194		62551LP14		03604	2024.12.11							3.5.0	Alinity ci-series
49130330945	serum					E6999/4	1/8			Admin	Admin	Transmitted	TRAb	319	4	0.69			UNDILUTED	175944			B	1	Ai05194		62551LP14		03604	2024.12.11							3.5.0	Alinity ci-series
49130330609	serum					E6999/5	1/8			Admin	Admin	Transmitted	TRAb	319	4	0.88			UNDILUTED	170922			B	1	Ai05194		62551LP14		03604	2024.12.11							3.5.0	Alinity ci-series
49130331152	serum					E6999/6	1/8			Admin	Admin	Transmitted	TRAb	319	4	1.37			UNDILUTED	159021			B	1	Ai05194		62551LP14		03604	2024.12.11							3.5.0	Alinity ci-series
49130329172	serum					E6991/1	1/9			Admin	Admin	Transmitted	TRAb	319	4	0.93			UNDILUTED	169761			B	1	Ai05194		62551LP14		03604	2024.12.11							3.5.0	Alinity ci-series
49130330667	serum					E6991/2	1/9			Admin	Admin	Transmitted	TRAb	319	4	0.69			UNDILUTED	175835			B	1	Ai05194		62551LP14		03604	2024.12.11							3.5.0	Alinity ci-series
49130330642	serum					E6991/3	1/9			Admin	Admin	Transmitted	TRAb	319	4	0.75			UNDILUTED	174257			B	1	Ai05194		62551LP14		03604	2024.12.11							3.5.0	Alinity ci-series
48130013731	serum					E6991/4	1/9			Admin	Admin	Transmitted	TRAb	319	4	0.82			UNDILUTED	172470			B	1	Ai05194		62551LP14		03604	2024.12.11							3.5.0	Alinity ci-series
49130331040	serum					E6991/5	1/9			Admin	Admin	Transmitted	TRAb	319	4	1			UNDILUTED	168082			B	1	Ai05194		62551LP14		03604	2024.12.11							3.5.0	Alinity ci-series
49130330475	serum					E6991/6	1/9			Admin	Admin	Transmitted	TRAb	319	4	0.75			UNDILUTED	174287			B	1	Ai05194		62551LP14		03604	2024.12.11							3.5.0	Alinity ci-series
49130330422	serum					M1309/1	1/10			Admin	Admin	Transmitted	TRAb	319	4	1.58			UNDILUTED	154172			B	1	Ai05194		62551LP14		03604	2024.12.11							3.5.0	Alinity ci-series
49130331001	serum					M1309/2	1/10			Admin	Admin	Transmitted	TRAb	319	4	0.72			UNDILUTED	175226			B	1	Ai05194		62551LP14		03604	2024.12.11							3.5.0	Alinity ci-series
48130013734	serum					M1309/3	1/10			Admin	Admin	Transmitted	TRAb	319	4	0.8			UNDILUTED	173126			B	1	Ai05194		62551LP14		03604	2024.12.11							3.5.0	Alinity ci-series
49130331129	serum					M1309/4	1/10			Admin	Admin	Transmitted	TRAb	319	4	0.82			UNDILUTED	172453			B	1	Ai05194		62551LP14		03604	2024.12.11							3.5.0	Alinity ci-series
48130013677	serum					M1309/5	1/10			Admin	Admin	Transmitted	TRAb	319	4	0.68			UNDILUTED	176156			B	1	Ai05194		62551LP14		03604	2024.12.11							3.5.0	Alinity ci-series
49130330479	serum					M1309/6	1/10			Admin	Admin	Transmitted	TRAb	319	4	0.73			UNDILUTED	174935			B	1	Ai05194		62551LP14		03604	2024.12.11							3.5.0	Alinity ci-series
49130330430	serum					M1286/1	1/11			Admin	Admin	Transmitted	TRAb	319	4	0.75			UNDILUTED	174253			B	1	Ai05194		62551LP14		03604	2024.12.11							3.5.0	Alinity ci-series
49130331213	serum					M1286/2	1/11			Admin	Admin	Transmitted	TRAb	319	4	0.51			UNDILUTED	180689			B	1	Ai05194		62551LP14		03604	2024.12.11							3.5.0	Alinity ci-series
49130331138	serum					M1286/3	1/11			Admin	Admin	Transmitted	TRAb	319	4	0.68			UNDILUTED	176295			B	1	Ai05194		62551LP14		03604	2024.12.11							3.5.0	Alinity ci-series
49130330971	serum					M1286/4	1/11			Admin	Admin	Transmitted	TRAb	319	4	0.78			UNDILUTED	173646			B	1	Ai05194		62551LP14		03604	2024.12.11							3.5.0	Alinity ci-series
48130013638	serum					M1286/5	1/11			Admin	Admin	Transmitted	TRAb	319	4	0.74			UNDILUTED	174549			B	1	Ai05194		62551LP14		03604	2024.12.11							3.5.0	Alinity ci-series
49130330472	serum					M1286/6	1/11			Admin	Admin	Transmitted	TRAb	319	4	0.67			UNDILUTED	176593			B	1	Ai05194		62551LP14		03604	2024.12.11							3.5.0	Alinity ci-series
49130331492	serum					M1290/1	1/12			Admin	Admin	Transmitted	TRAb	319	4	0.83			UNDILUTED	172239			B	1	Ai05194		62551LP14		03604	2024.12.11							3.5.0	Alinity ci-series
49130330926	serum					M1290/2	1/12			Admin	Admin	Transmitted	TRAb	319	4	0.75			UNDILUTED	174401			B	1	Ai05194		62551LP14		03604	2024.12.11							3.5.0	Alinity ci-series
49130330872	serum					M1290/3	1/12			Admin	Admin	Transmitted	TRAb	319	4	0.79			UNDILUTED	173296			B	1	Ai05194		62551LP14		03604	2024.12.11							3.5.0	Alinity ci-series
49130330863	serum					M1290/4	1/12			Admin	Admin	Transmitted	TRAb	319	4	0.94			UNDILUTED	169535			B	1	Ai05194		62551LP14		03604	2024.12.11							3.5.0	Alinity ci-series
49130330304	serum					M1290/5	1/12			Admin	Admin	Transmitted	TRAb	319	4	1.47			UNDILUTED	156667			B	1	Ai05194		62551LP14		03604	2024.12.11							3.5.0	Alinity ci-series
49130330496	serum					M1290/6	1/12			Admin	Admin	Transmitted	TRAb	319	4	0.56			UNDILUTED	179366			B	1	Ai05194		62551LP14		03604	2024.12.11							3.5.0	Alinity ci-series
48130013723	serum					E7003/1	1/13			Admin	Admin	Transmitted	TRAb	319	4	0.77			UNDILUTED	173846			B	1	Ai05194		62551LP14		03604	2024.12.11							3.5.0	Alinity ci-series
49130331033	serum					E7003/2	1/13			Admin	Admin	Transmitted	TRAb	319	4	0.73			UNDILUTED	174931			B	1	Ai05194		62551LP14		03604	2024.12.11							3.5.0	Alinity ci-series
49130330739	serum					E7003/3	1/13			Admin	Admin	Transmitted	TRAb	319	4	0.69			UNDILUTED	175945			B	1	Ai05194		62551LP14		03604	2024.12.11							3.5.0	Alinity ci-series
49130330890	serum					E7003/4	1/13			Admin	Admin	Transmitted	TRAb	319	4	0.84			UNDILUTED	172069			B	1	Ai05194		62551LP14		03604	2024.12.11							3.5.0	Alinity ci-series
49130330737	serum					E7003/5	1/13			Admin	Admin	Transmitted	TRAb	319	4	0.83			UNDILUTED	172313			B	1	Ai05194		62551LP14		03604	2024.12.11							3.5.0	Alinity ci-series
49130330876	serum					E7003/6	1/13			Admin	Admin	Transmitted	TRAb	319	4	0.99			UNDILUTED	168280			B	1	Ai05194		62551LP14		03604	2024.12.11							3.5.0	Alinity ci-series
49130330419	serum					E7009/1	1/14			Admin	Admin	Transmitted	TRAb	319	4	0.71			UNDILUTED	175408			B	1	Ai05194		62551LP14		03604	2024.12.11							3.5.0	Alinity ci-series
49130331057	serum					E7009/2	1/14			Admin	Admin	Transmitted	TRAb	319	4	0.68			UNDILUTED	176283			B	1	Ai05194		62551LP14		03604	2024.12.11							3.5.0	Alinity ci-series
49130330433	serum					E7009/3	1/14			Admin	Admin	Transmitted	TRAb	319	4	1.25			UNDILUTED	161847			B	1	Ai05194		62551LP14		03604	2024.12.11							3.5.0	Alinity ci-series
49130330477	serum					E7009/4	1/14			Admin	Admin	Transmitted	TRAb	319	4	1.08			UNDILUTED	166079			B	1	Ai05194		62551LP14		03604	2024.12.11							3.5.0	Alinity ci-series
49130330406	serum					E7009/5	1/14			Admin	Admin	Transmitted	TRAb	319	4	0.8			UNDILUTED	172969			B	1	Ai05194		62551LP14		03604	2024.12.11							3.5.0	Alinity ci-series
48130013646	serum					E7009/6	1/14			Admin	Admin	Transmitted	TRAb	319	4	0.36			UNDILUTED	184958			B	1	Ai05194		62551LP14		03604	2024.12.11							3.5.0	Alinity ci-series
49130330489	serum					M2989/1	1/15			Admin	Admin	Transmitted	TRAb	319	4	0.92			UNDILUTED	169870			B	1	Ai05194		62551LP14		03604	2024.12.11							3.5.0	Alinity ci-series
49130330396	serum					M2989/2	1/15			Admin	Admin	Transmitted	TRAb	319	4	1.73			UNDILUTED	150809			B	1	Ai05194		62551LP14		03604	2024.12.11							3.5.0	Alinity ci-series
49130330627	serum					M2989/3	1/15			Admin	Admin	Transmitted	TRAb	319	4	0.56			UNDILUTED	179350			B	1	Ai05194		62551LP14		03604	2024.12.11							3.5.0	Alinity ci-series
49130330953	serum					M2989/4	1/15			Admin	Admin	Transmitted	TRAb	319	4	1.17			UNDILUTED	163795			B	1	Ai05194		62551LP14		03604	2024.12.11							3.5.0	Alinity ci-series
49130330933	serum					M2989/5	1/15			Admin	Admin	Transmitted	TRAb	319	4	0.65			UNDILUTED	176982			B	1	Ai05194		62551LP14		03604	2024.12.11							3.5.0	Alinity ci-series
49130331172	serum					M2989/6	1/15			Admin	Admin	Transmitted	TRAb	319	4	0.91			UNDILUTED	170282			B	1	Ai05194		62551LP14		03604	2024.12.11							3.5.0	Alinity ci-series
49130331069	serum					M2967/1	1/16			Admin	Admin	Transmitted	TRAb	319	4	1.07			UNDILUTED	166096			B	1	Ai05194		62551LP14		03604	2024.12.11							3.5.0	Alinity ci-series
49130331114	serum					M2967/2	1/16			Admin	Admin	Transmitted	TRAb	319	4	0.74			UNDILUTED	174550			B	1	Ai05194		62551LP14		03604	2024.12.11							3.5.0	Alinity ci-series
49130330999	serum					M2967/3	1/16			Admin	Admin	Transmitted	TRAb	319	4	1.08			UNDILUTED	166070			B	1	Ai05194		62551LP14		03604	2024.12.11							3.5.0	Alinity ci-series
49130331145	serum					M2967/4	1/16			Admin	Admin	Transmitted	TRAb	319	4	0.8			UNDILUTED	172998			B	1	Ai05194		62551LP14		03604	2024.12.11							3.5.0	Alinity ci-series
49130330512	serum					M2967/5	1/16			Admin	Admin	Transmitted	TRAb	319	4	0.82			UNDILUTED	172599			B	1	Ai05194		62551LP14		03604	2024.12.11							3.5.0	Alinity ci-series
49130330473	serum					M2967/6	1/16			Admin	Admin	Transmitted	TRAb	319	4	1.18			UNDILUTED	163452			B	1	Ai05194		62551LP14		03604	2024.12.11							3.5.0	Alinity ci-series
49130330423	serum					E6212/1	1/17			Admin	Admin	Transmitted	TRAb	319	4	0.78			UNDILUTED	173646			B	1	Ai05194		62551LP14		03604	2024.12.11							3.5.0	Alinity ci-series
49130330437	serum					E6212/2	1/17			Admin	Admin	Transmitted	TRAb	319	4	1.23			UNDILUTED	162250			B	1	Ai05194		62551LP14		03604	2024.12.11							3.5.0	Alinity ci-series
49130330540	serum					E6212/3	1/17			Admin	Admin	Transmitted	TRAb	319	4	0.87			UNDILUTED	171215			B	1	Ai05194		62551LP14		03604	2024.12.11							3.5.0	Alinity ci-series
49130330805	serum					E6212/4	1/17			Admin	Admin	Transmitted	TRAb	319	4	0.91			UNDILUTED	170154			B	1	Ai05194		62551LP14		03604	2024.12.11							3.5.0	Alinity ci-series
49130330407	serum					E6212/5	1/17			Admin	Admin	Transmitted	TRAb	319	4	1.11			UNDILUTED	165173			B	1	Ai05194		62551LP14		03604	2024.12.11							3.5.0	Alinity ci-series
49130330998	serum					E6212/6	1/17			Admin	Admin	Transmitted	TRAb	319	4	1.48			UNDILUTED	156377			B	1	Ai05194		62551LP14		03604	2024.12.11							3.5.0	Alinity ci-series
49130330536	serum					E6998/1	1/18			Admin	Admin	Transmitted	TRAb	319	4	0.79			UNDILUTED	173371			B	1	Ai05194		62551LP14		03604	2024.12.11							3.5.0	Alinity ci-series
49130330679	serum					E6998/2	1/18			Admin	Admin	Transmitted	TRAb	319	4	1.12			UNDILUTED	164949			B	1	Ai05194		62551LP14		03604	2024.12.11							3.5.0	Alinity ci-series
49130331414	serum					E6998/3	1/18			Admin	Admin	Transmitted	TRAb	319	4	0.71			UNDILUTED	175408			B	1	Ai05194		62551LP14		03604	2024.12.11							3.5.0	Alinity ci-series
48130013724	serum					E6998/4	1/18			Admin	Admin	Transmitted	TRAb	319	4	1.26			UNDILUTED	161628			B	1	Ai05194		62551LP14		03604	2024.12.11							3.5.0	Alinity ci-series
48130013728	serum					E6998/5	1/18			Admin	Admin	Transmitted	TRAb	319	4	1.28			UNDILUTED	161108			B	1	Ai05194		62551LP14		03604	2024.12.11							3.5.0	Alinity ci-series
49130330677	serum					E6998/6	1/18			Admin	Admin	Transmitted	TRAb	319	4	0.71			UNDILUTED	175383			B	1	Ai05194		62551LP14		03604	2024.12.11							3.5.0	Alinity ci-series
49130330690	serum					M3013/1	1/19			Admin	Admin	Transmitted	TRAb	319	4	1.01			UNDILUTED	167633			B	1	Ai05194		62551LP14		03604	2024.12.11							3.5.0	Alinity ci-series
49130330531	serum					M3013/2	1/19			Admin	Admin	Transmitted	TRAb	319	4	0.84			UNDILUTED	172152			B	1	Ai05194		62551LP14		03604	2024.12.11							3.5.0	Alinity ci-series
49130330573	serum					M3013/3	1/19			Admin	Admin	Transmitted	TRAb	319	4	0.79			UNDILUTED	173359			B	1	Ai05194		62551LP14		03604	2024.12.11							3.5.0	Alinity ci-series
49130330937	serum					M3013/4	1/19			Admin	Admin	Transmitted	TRAb	319	4	1.42			UNDILUTED	157863			B	1	Ai05194		62551LP14		03604	2024.12.11							3.5.0	Alinity ci-series
49130330724	serum					M3013/5	1/19			Admin	Admin	Transmitted	TRAb	319	4	0.71			UNDILUTED	175440			B	1	Ai05194		62551LP14		03604	2024.12.11							3.5.0	Alinity ci-series
49130330576	serum					M3013/6	1/19			Admin	Admin	Transmitted	TRAb	319	4	0.62			UNDILUTED	177908			B	1	Ai05194		62551LP14		03604	2024.12.11							3.5.0	Alinity ci-series
49130330751	serum					M1310/1	1/20			Admin	Admin	Transmitted	TRAb	319	4	0.7			UNDILUTED	175820			B	1	Ai05194		62551LP14		03604	2024.12.11							3.5.0	Alinity ci-series
49130330607	serum					M1310/2	1/20			Admin	Admin	Transmitted	TRAb	319	4	0.74			UNDILUTED	174572			B	1	Ai05194		62551LP14		03604	2024.12.11							3.5.0	Alinity ci-series
49130330675	serum					M1310/3	1/20			Admin	Admin	Transmitted	TRAb	319	4	0.91			UNDILUTED	170340			B	1	Ai05194		62551LP14		03604	2024.12.11							3.5.0	Alinity ci-series
49130331429	serum					M1310/4	1/20			Admin	Admin	Transmitted	TRAb	319	4	0.85			UNDILUTED	171895			B	1	Ai05194		62551LP14		03604	2024.12.11							3.5.0	Alinity ci-series
49130330897	serum					M1310/5	1/20			Admin	Admin	Transmitted	TRAb	319	4	0.94			UNDILUTED	169435			B	1	Ai05194		62551LP14		03604	2024.12.11							3.5.0	Alinity ci-series
49130330754	serum					M1310/6	1/20			Admin	Admin	Transmitted	TRAb	319	4	0.96			UNDILUTED	168930			B	1	Ai05194		62551LP14		03604	2024.12.11							3.5.0	Alinity ci-series
49130330463	serum					E7014/1	1/21			Admin	Admin	Transmitted	TRAb	319	4	0.69			UNDILUTED	175861			B	1	Ai05194		62551LP14		03604	2024.12.11							3.5.0	Alinity ci-series
49130330574	serum					E7014/2	1/21			Admin	Admin	Transmitted	TRAb	319	4	0.97			UNDILUTED	168743			B	1	Ai05194		62551LP14		03604	2024.12.11							3.5.0	Alinity ci-series
49130330634	serum					E7014/3	1/21			Admin	Admin	Transmitted	TRAb	319	4	0.77			UNDILUTED	173764			B	1	Ai05194		62551LP14		03604	2024.12.11							3.5.0	Alinity ci-series
49130330199	serum					E7014/4	1/21			Admin	Admin	Transmitted	TRAb	319	4	0.87			UNDILUTED	171305			B	1	Ai05194		62551LP14		03604	2024.12.11							3.5.0	Alinity ci-series
48130013688	serum					E7014/5	1/21			Admin	Admin	Transmitted	TRAb	319	4	0.79			UNDILUTED	173420			B	1	Ai05194		62551LP14		03604	2024.12.11							3.5.0	Alinity ci-series
49130330927	serum					E7014/6	1/21			Admin	Admin	Transmitted	TRAb	319	4	0.79			UNDILUTED	173199			B	1	Ai05194		62551LP14		03604	2024.12.11							3.5.0	Alinity ci-series
49130330662	serum					E7002/1	1/22			Admin	Admin	Transmitted	TRAb	319	4	1.05			UNDILUTED	166673			B	1	Ai05194		62551LP14		03604	2024.12.11							3.5.0	Alinity ci-series
49130330790	serum					E7002/2	1/22			Admin	Admin	Transmitted	TRAb	319	4	1.33			UNDILUTED	159840			B	1	Ai05194		62551LP14		03510	2024.12.11							3.5.0	Alinity ci-series
49130329130	serum					E7002/3	1/22			Admin	Admin	Transmitted	TRAb	319	4	0.6			UNDILUTED	178255			B	1	Ai05194		62551LP14		03510	2024.12.11							3.5.0	Alinity ci-series
49130330913	serum					E7002/4	1/22			Admin	Admin	Transmitted	TRAb	319	4	1.09			UNDILUTED	165656			B	1	Ai05194		62551LP14		03510	2024.12.11							3.5.0	Alinity ci-series
49130330556	serum					E7002/5	1/22			Admin	Admin	Transmitted	TRAb	319	4	1.05			UNDILUTED	166739			B	1	Ai05194		62551LP14		03510	2024.12.11							3.5.0	Alinity ci-series
49130330865	serum					E7002/6	1/22			Admin	Admin	Transmitted	TRAb	319	4	1.28			UNDILUTED	161101			B	1	Ai05194		62551LP14		03510	2024.12.11							3.5.0	Alinity ci-series
49130330645	serum					M1294/1	1/23			Admin	Admin	Transmitted	TRAb	319	4	0.95			UNDILUTED	169115			B	1	Ai05194		62551LP14		03510	2024.12.11							3.5.0	Alinity ci-series
49130330518	serum					M1294/2	1/23			Admin	Admin	Transmitted	TRAb	319	4	0.7			UNDILUTED	175644			B	1	Ai05194		62551LP14		03510	2024.12.11							3.5.0	Alinity ci-series
49130330621	serum					M1294/3	1/23			Admin	Admin	Transmitted	TRAb	319	4	1.42			UNDILUTED	157759			B	1	Ai05194		62551LP14		03510	2024.12.11							3.5.0	Alinity ci-series
49130331205	serum					M1294/4	1/23			Admin	Admin	Transmitted	TRAb	319	4	0.78			UNDILUTED	173699			B	1	Ai05194		62551LP14		03510	2024.12.11							3.5.0	Alinity ci-series
49130331087	serum					M1294/5	1/23			Admin	Admin	Transmitted	TRAb	319	4	0.85			UNDILUTED	171886			B	1	Ai05194		62551LP14		03510	2024.12.11							3.5.0	Alinity ci-series
49130330647	serum					M1294/6	1/23			Admin	Admin	Transmitted	TRAb	319	4	1			UNDILUTED	168078			B	1	Ai05194		62551LP14		03510	2024.12.11							3.5.0	Alinity ci-series
49130331019	serum					E6211/1	1/24			Admin	Admin	Transmitted	TRAb	319	4	2.14			UNDILUTED	142328			B	1	Ai05194		62551LP14		03510	2024.12.11							3.5.0	Alinity ci-series
49130330878	serum					E6211/2	1/24			Admin	Admin	Transmitted	TRAb	319	4	0.9			UNDILUTED	170598			B	1	Ai05194		62551LP14		03510	2024.12.11							3.5.0	Alinity ci-series
49130330996	serum					E6211/3	1/24			Admin	Admin	Transmitted	TRAb	319	4	0.91			UNDILUTED	170109			B	1	Ai05194		62551LP14		03510	2024.12.11							3.5.0	Alinity ci-series
49130331088	serum					E6211/4	1/24			Admin	Admin	Transmitted	TRAb	319	4	0.74			UNDILUTED	174698			B	1	Ai05194		62551LP14		03510	2024.12.11							3.5.0	Alinity ci-series
49130331036	serum					E6211/5	1/24			Admin	Admin	Transmitted	TRAb	319	4	1.37			UNDILUTED	159034			B	1	Ai05194		62551LP14		03510	2024.12.11							3.5.0	Alinity ci-series
49130330656	serum					E6211/6	1/24			Admin	Admin	Transmitted	TRAb	319	4	1.04			UNDILUTED	167013			B	1	Ai05194		62551LP14		03510	2024.12.11							3.5.0	Alinity ci-series
49130330488	serum					E6203/1	1/25			Admin	Admin	Transmitted	TRAb	319	4	1			UNDILUTED	167881			B	1	Ai05194		62551LP14		03510	2024.12.11							3.5.0	Alinity ci-series
49130330507	serum					E6203/2	1/25			Admin	Admin	Transmitted	TRAb	319	4	0.87			UNDILUTED	171196			B	1	Ai05194		62551LP14		03510	2024.12.11							3.5.0	Alinity ci-series
49130330426	serum					E6203/3	1/25			Admin	Admin	Transmitted	TRAb	319	4	1.01			UNDILUTED	167738			B	1	Ai05194		62551LP14		03510	2024.12.11							3.5.0	Alinity ci-series
48130013729	serum					E6203/4	1/25			Admin	Admin	Transmitted	TRAb	319	4	1.37			UNDILUTED	159019			B	1	Ai05194		62551LP14		03510	2024.12.11							3.5.0	Alinity ci-series
49130330942	serum					E6203/5	1/25			Admin	Admin	Transmitted	TRAb	319	4	0.76			UNDILUTED	174083			B	1	Ai05194		62551LP14		03510	2024.12.11							3.5.0	Alinity ci-series
49130330967	serum					E6203/6	1/25			Admin	Admin	Transmitted	TRAb	319	4	1.14			UNDILUTED	164416			B	1	Ai05194		62551LP14		03510	2024.12.11							3.5.0	Alinity ci-series
49130330474	serum					M2975/1	2/1			Admin	Admin	Transmitted	TRAb	319	4	1.18			UNDILUTED	163471			B	1	Ai05194		62551LP14		03510	2024.12.11							3.5.0	Alinity ci-series
49130330527	serum					M2975/2	2/1			Admin	Admin	Transmitted	TRAb	319	4	0.97			UNDILUTED	168620			B	1	Ai05194		62551LP14		03510	2024.12.11							3.5.0	Alinity ci-series
48130013669	serum					M2975/3	2/1			Admin	Admin	Transmitted	TRAb	319	4	1.06			UNDILUTED	166518			B	1	Ai05194		62551LP14		03510	2024.12.11							3.5.0	Alinity ci-series
49130330510	serum					M2975/4	2/1			Admin	Admin	Transmitted	TRAb	319	4	1.16			UNDILUTED	164121			B	1	Ai05194		62551LP14		03510	2024.12.11							3.5.0	Alinity ci-series
49130331018	serum					M2975/5	2/1			Admin	Admin	Transmitted	TRAb	319	4	1.04			UNDILUTED	167020			B	1	Ai05194		62551LP14		03510	2024.12.11							3.5.0	Alinity ci-series
49130331153	serum					M2975/6	2/1			Admin	Admin	Transmitted	TRAb	319	4	0.9			UNDILUTED	170533			B	1	Ai05194		62551LP14		03510	2024.12.11							3.5.0	Alinity ci-series
49130331077	serum					M2969/1	2/2			Admin	Admin	Transmitted	TRAb	319	4	1.1			UNDILUTED	165494			B	1	Ai05194		62551LP14		03510	2024.12.11							3.5.0	Alinity ci-series
49130330969	serum					M2969/2	2/2			Admin	Admin	Transmitted	TRAb	319	4	1.03			UNDILUTED	167283			B	1	Ai05194		62551LP14		03510	2024.12.11							3.5.0	Alinity ci-series
49130331039	serum					M2969/3	2/2			Admin	Admin	Transmitted	TRAb	319	4	0.87			UNDILUTED	171343			B	1	Ai05194		62551LP14		03510	2024.12.11							3.5.0	Alinity ci-series
48130013735	serum					M2969/4	2/2			Admin	Admin	Transmitted	TRAb	319	4	1.11			UNDILUTED	165353			B	1	Ai05194		62551LP14		03510	2024.12.11							3.5.0	Alinity ci-series
49130330719	serum					M2969/5	2/2			Admin	Admin	Transmitted	TRAb	319	4	1.12			UNDILUTED	164874			B	1	Ai05194		62551LP14		03510	2024.12.11							3.5.0	Alinity ci-series
49130330748	serum					M2969/6	2/2			Admin	Admin	Transmitted	TRAb	319	4	0.93			UNDILUTED	169703			B	1	Ai05194		62551LP14		03510	2024.12.11							3.5.0	Alinity ci-series
49130330859	serum					E7006/1	2/3			Admin	Admin	Transmitted	TRAb	319	4	1.01			UNDILUTED	167829			B	1	Ai05194		62551LP14		03510	2024.12.11							3.5.0	Alinity ci-series
49130280991	serum					E7006/2	2/3			Admin	Admin	Transmitted	TRAb	319	4	1.08			UNDILUTED	166095			B	1	Ai05194		62551LP14		03510	2024.12.11							3.5.0	Alinity ci-series
49130330898	serum					E7006/3	2/3			Admin	Admin	Transmitted	TRAb	319	4	1.11			UNDILUTED	165126			B	1	Ai05194		62551LP14		03510	2024.12.11							3.5.0	Alinity ci-series
49130330941	serum					E7006/4	2/3			Admin	Admin	Transmitted	TRAb	319	4	0.96			UNDILUTED	168914			B	1	Ai05194		62551LP14		03510	2024.12.11							3.5.0	Alinity ci-series
49130330885	serum					E7006/5	2/3			Admin	Admin	Transmitted	TRAb	319	4	1.33			UNDILUTED	159970			B	1	Ai05194		62551LP14		03510	2024.12.11							3.5.0	Alinity ci-series
49130330874	serum					E7006/6	2/3			Admin	Admin	Transmitted	TRAb	319	4	0.65			UNDILUTED	177144			B	1	Ai05194		62551LP14		03510	2024.12.11							3.5.0	Alinity ci-series
49130330492	serum					L6399/1	2/4			Admin	Admin	Transmitted	TRAb	319	4	0.75			UNDILUTED	174295			B	1	Ai05194		62551LP14		03510	2024.12.11							3.5.0	Alinity ci-series
49130330457	serum					L6399/2	2/4			Admin	Admin	Transmitted	TRAb	319	4	1.03			UNDILUTED	167256			B	1	Ai05194		62551LP14		03510	2024.12.11							3.5.0	Alinity ci-series
49130330435	serum					L6399/3	2/4			Admin	Admin	Transmitted	TRAb	319	4	1.05			UNDILUTED	166746			B	1	Ai05194		62551LP14		03510	2024.12.11							3.5.0	Alinity ci-series
49130330674	serum					M2975/1	1/6			Admin	Admin	Transmitted	TRAb	319	4	1.13			UNDILUTED	164689			B	1	Ai05194		62551LP14		03510	2024.12.11							3.5.0	Alinity ci-series
48130013741	serum					M2975/2	1/6			Admin	Admin	Transmitted	TRAb	319	4	0.99			UNDILUTED	168309			B	1	Ai05194		62551LP14		03510	2024.12.11							3.5.0	Alinity ci-series
49130330699	serum					M2975/3	1/6			Admin	Admin	Transmitted	TRAb	319	4	0.43			UNDILUTED	183002			B	1	Ai05194		62551LP14		03510	2024.12.11							3.5.0	Alinity ci-series
49130330596	serum					M2975/4	1/6			Admin	Admin	Transmitted	TRAb	319	4	1.32			UNDILUTED	160285			B	1	Ai05194		62551LP14		03510	2024.12.11							3.5.0	Alinity ci-series
49130330729	serum					M2975/5	1/6			Admin	Admin	Transmitted	TRAb	319	4	1.2			UNDILUTED	162927			B	1	Ai05194		62551LP14		03510	2024.12.11							3.5.0	Alinity ci-series
49130330629	serum					M2969/1	1/7			Admin	Admin	Transmitted	TRAb	319	4	1.16			UNDILUTED	163988			B	1	Ai05194		62551LP14		03510	2024.12.11							3.5.0	Alinity ci-series
49130329925	serum					M2969/2	1/7			Admin	Admin	Transmitted	TRAb	319	4	1.21			UNDILUTED	162921			B	1	Ai05194		62551LP14		03510	2024.12.11							3.5.0	Alinity ci-series
49130330902	serum					M2969/3	1/7			Admin	Admin	Transmitted	TRAb	319	4	0.91			UNDILUTED	170271			B	1	Ai05194		62551LP14		03510	2024.12.11							3.5.0	Alinity ci-series
49130331151	serum					M2969/4	1/7			Admin	Admin	Transmitted	TRAb	319	4	1.01			UNDILUTED	167760			B	1	Ai05194		62551LP14		03510	2024.12.11							3.5.0	Alinity ci-series
49130330671	serum					M2969/5	1/7			Admin	Admin	Transmitted	TRAb	319	4	1.14			UNDILUTED	164546			B	1	Ai05194		62551LP14		03510	2024.12.11							3.5.0	Alinity ci-series
49130330506	serum					M2969/6	1/7			Admin	Admin	Transmitted	TRAb	319	4	1.31			UNDILUTED	160482			B	1	Ai05194		62551LP14		03510	2024.12.11							3.5.0	Alinity ci-series
49130330948	serum					E7006/1	1/8			Admin	Admin	Transmitted	TRAb	319	4	0.9			UNDILUTED	170421			B	1	Ai05194		62551LP14		03510	2024.12.11							3.5.0	Alinity ci-series
48130013686	serum					E7006/2	1/8			Admin	Admin	Transmitted	TRAb	319	4	1.22			UNDILUTED	162481			B	1	Ai05194		62551LP14		03510	2024.12.11							3.5.0	Alinity ci-series
49130331049	serum					E7006/3	1/8			Admin	Admin	Transmitted	TRAb	319	4	1.1			UNDILUTED	165542			B	1	Ai05194		62551LP14		03510	2024.12.11							3.5.0	Alinity ci-series
49130330783	serum					E7006/4	1/8			Admin	Admin	Transmitted	TRAb	319	4	1.4			UNDILUTED	158249			B	1	Ai05194		62551LP14		03510	2024.12.11							3.5.0	Alinity ci-series
49130330752	serum					E7006/5	1/8			Admin	Admin	Transmitted	TRAb	319	4	1.47			UNDILUTED	156670			B	1	Ai05194		62551LP14		03510	2024.12.11							3.5.0	Alinity ci-series
49130330417	serum					E7006/6	1/8			Admin	Admin	Transmitted	TRAb	319	4	1.07			UNDILUTED	166274			B	1	Ai05194		62551LP14		03510	2024.12.11							3.5.0	Alinity ci-series
49130330459	serum					L6399/1	1/9			Admin	Admin	Transmitted	TRAb	319	4	1.1			UNDILUTED	165518			B	1	Ai05194		62551LP14		03510	2024.12.11							3.5.0	Alinity ci-series
48130013752	serum					L6399/2	1/9			Admin	Admin	Transmitted	TRAb	319	4	1.16			UNDILUTED	163926			B	1	Ai05194		62551LP14		03510	2024.12.11							3.5.0	Alinity ci-series
49130330889	serum					L6399/3	1/9			Admin	Admin	Transmitted	TRAb	319	4	0.85			UNDILUTED	171799			B	1	Ai05194		62551LP14		03510	2024.12.11							3.5.0	Alinity ci-series
49130330703	serum					L6399/4	1/9			Admin	Admin	Transmitted	TRAb	319	4	1.07			UNDILUTED	166096			B	1	Ai05194		62551LP14		03510	2024.12.11							3.5.0	Alinity ci-series
49130330613	serum					L6399/5	1/9			Admin	Admin	Transmitted	TRAb	319	4	1.29			UNDILUTED	160887			B	1	Ai05194		62551LP14		03510	2024.12.11							3.5.0	Alinity ci-series
49130325770	serum					L6399/6	1/9			Admin	Admin	Transmitted	TRAb	319	4	0.92			UNDILUTED	169875			B	1	Ai05194		62551LP14		03510	2024.12.11							3.5.0	Alinity ci-series
49130330648	serum					M2965/1	1/10			Admin	Admin	Transmitted	TRAb	319	4	1.13			UNDILUTED	164678			B	1	Ai05194		62551LP14		03510	2024.12.11							3.5.0	Alinity ci-series
49130330554	serum					M2965/2	1/10			Admin	Admin	Transmitted	TRAb	319	4	1.06			UNDILUTED	166419			B	1	Ai05194		62551LP14		03510	2024.12.11							3.5.0	Alinity ci-series
49130331159	serum					M2965/3	1/10			Admin	Admin	Transmitted	TRAb	319	4	0.98			UNDILUTED	168458			B	1	Ai05194		62551LP14		03510	2024.12.11							3.5.0	Alinity ci-series
49130330572	serum					M2965/4	1/10			Admin	Admin	Transmitted	TRAb	319	4	1.11			UNDILUTED	165158			B	1	Ai05194		62551LP14		03510	2024.12.11							3.5.0	Alinity ci-series
40201514227	serum					M2965/5	1/10			Admin	Admin	Transmitted	TRAb	319	4	1.07			UNDILUTED	166323			B	1	Ai05194		62551LP14		03510	2024.12.11							3.5.0	Alinity ci-series
49130330431	serum					M2965/6	1/10			Admin	Admin	Transmitted	TRAb	319	4	1.71			UNDILUTED	151227			B	1	Ai05194		62551LP14		03510	2024.12.11							3.5.0	Alinity ci-series
49130340407	serum					M2989/1	1/6			Admin	Admin	Transmitted	TRAb	319	4	2.02 IU/L			UNDILUTED	144825			B	1	Ai05194		62551LP14		03525	2024.12.11							3.5.0	Alinity ci-series
49130340609	serum					M2989/2	1/6			Admin	Admin	Transmitted	TRAb	319	4	1.13 IU/L			UNDILUTED	164717			B	1	Ai05194		62551LP14		03525	2024.12.11							3.5.0	Alinity ci-series
49130339653	serum					M2989/3	1/6			Admin	Admin	Transmitted	TRAb	319	4	1.44 IU/L			UNDILUTED	157382			B	1	Ai05194		62551LP14		03525	2024.12.11							3.5.0	Alinity ci-series
49130340691	serum					M2989/4	1/6			Admin	Admin	Transmitted	TRAb	319	4	1.52 IU/L			UNDILUTED	155541			B	1	Ai05194		62551LP14		03525	2024.12.11							3.5.0	Alinity ci-series
49130340671	serum					M2989/5	1/6			Admin	Admin	Transmitted	TRAb	319	4	1.17 IU/L			UNDILUTED	163705			B	1	Ai05194		62551LP14		03525	2024.12.11							3.5.0	Alinity ci-series
49130340506	serum					M2989/6	1/6			Admin	Admin	Transmitted	TRAb	319	4	1.08 IU/L			UNDILUTED	166010			B	1	Ai05194		62551LP14		03525	2024.12.11							3.5.0	Alinity ci-series
49130340490	serum					E7013/1	1/7			Admin	Admin	Transmitted	TRAb	319	4	1.55 IU/L			UNDILUTED	154834			B	1	Ai05194		62551LP14		03525	2024.12.11							3.5.0	Alinity ci-series
49130340551	serum					E7013/2	1/7			Admin	Admin	Transmitted	TRAb	319	4	1.30 IU/L			UNDILUTED	160655			B	1	Ai05194		62551LP14		03525	2024.12.11							3.5.0	Alinity ci-series
49130340386	serum					E7013/3	1/7			Admin	Admin	Transmitted	TRAb	319	4	1.37 IU/L			UNDILUTED	159054			B	1	Ai05194		62551LP14		03525	2024.12.11							3.5.0	Alinity ci-series
49130340398	serum					E7013/4	1/7			Admin	Admin	Transmitted	TRAb	319	4	1.19 IU/L			UNDILUTED	163308			B	1	Ai05194		62551LP14		03525	2024.12.11							3.5.0	Alinity ci-series
49130340357	serum					E7013/5	1/7			Admin	Admin	Transmitted	TRAb	319	4	1.07 IU/L			UNDILUTED	166121			B	1	Ai05194		62551LP14		03525	2024.12.11							3.5.0	Alinity ci-series
49130340362	serum					E7013/6	1/7			Admin	Admin	Transmitted	TRAb	319	4	1.38 IU/L			UNDILUTED	158806			B	1	Ai05194		62551LP14		03525	2024.12.11							3.5.0	Alinity ci-series
49130340823	serum					E6987/1	1/8			Admin	Admin	Transmitted	TRAb	319	4	1.38 IU/L			UNDILUTED	158736			B	1	Ai05194		62551LP14		03525	2024.12.11							3.5.0	Alinity ci-series
48130014862	serum					E6987/2	1/8			Admin	Admin	Transmitted	TRAb	319	4	1.47 IU/L			UNDILUTED	156607			B	1	Ai05194		62551LP14		03525	2024.12.11							3.5.0	Alinity ci-series
49130340763	serum					E6987/3	1/8			Admin	Admin	Transmitted	TRAb	319	4	1.07 IU/L			UNDILUTED	166144			B	1	Ai05194		62551LP14		03525	2024.12.11							3.5.0	Alinity ci-series
48130015066	serum					E6987/4	1/8			Admin	Admin	Transmitted	TRAb	319	4	1.31 IU/L			UNDILUTED	160412			B	1	Ai05194		62551LP14		03525	2024.12.11							3.5.0	Alinity ci-series
49130340350	serum					E6987/5	1/8			Admin	Admin	Transmitted	TRAb	319	4	1.42 IU/L			UNDILUTED	157853			B	1	Ai05194		62551LP14		03525	2024.12.11							3.5.0	Alinity ci-series
49130340527	serum					E6987/6	1/8			Admin	Admin	Transmitted	TRAb	319	4	1.33 IU/L			UNDILUTED	160046			B	1	Ai05194		62551LP14		03525	2024.12.11							3.5.0	Alinity ci-series
49130340482	serum					M1301/1	1/9			Admin	Admin	Transmitted	TRAb	319	4	1.44 IU/L			UNDILUTED	157408			B	1	Ai05194		62551LP14		03525	2024.12.11							3.5.0	Alinity ci-series
49130340484	serum					M1301/2	1/9			Admin	Admin	Transmitted	TRAb	319	4	1.17 IU/L			UNDILUTED	163668			B	1	Ai05194		62551LP14		03525	2024.12.11							3.5.0	Alinity ci-series
48130015055	serum					M1301/3	1/9			Admin	Admin	Transmitted	TRAb	319	4	1.09 IU/L			UNDILUTED	165724			B	1	Ai05194		62551LP14		03525	2024.12.11							3.5.0	Alinity ci-series
49130340644	serum					M1301/4	1/9			Admin	Admin	Transmitted	TRAb	319	4	1.38 IU/L			UNDILUTED	158843			B	1	Ai05194		62551LP14		03525	2024.12.11							3.5.0	Alinity ci-series
49130340511	serum					M1301/5	1/9			Admin	Admin	Transmitted	TRAb	319	4	1.31 IU/L			UNDILUTED	160357			B	1	Ai05194		62551LP14		03525	2024.12.11							3.5.0	Alinity ci-series
48130015133	serum					M1301/6	1/9			Admin	Admin	Transmitted	TRAb	319	4	1.42 IU/L			UNDILUTED	157809			B	1	Ai05194		62551LP14		03525	2024.12.11							3.5.0	Alinity ci-series
49130340312	serum					E7001/1	1/10			Admin	Admin	Transmitted	TRAb	319	4	1.34 IU/L			UNDILUTED	159787			B	1	Ai05194		62551LP14		03525	2024.12.11							3.5.0	Alinity ci-series
48130015050	serum					E7001/2	1/10			Admin	Admin	Transmitted	TRAb	319	4	1.30 IU/L			UNDILUTED	160608			B	1	Ai05194		62551LP14		03525	2024.12.11							3.5.0	Alinity ci-series
48130015056	serum					E7001/3	1/10			Admin	Admin	Transmitted	TRAb	319	4	2.83 IU/L			UNDILUTED	129078			B	1	Ai05194		62551LP14		03525	2024.12.11							3.5.0	Alinity ci-series
49130340810	serum					E7001/4	1/10			Admin	Admin	Transmitted	TRAb	319	4	0.91 IU/L			UNDILUTED	170142			B	1	Ai05194		62551LP14		03525	2024.12.11							3.5.0	Alinity ci-series
49130340629	serum					E7001/5	1/10			Admin	Admin	Transmitted	TRAb	319	4	1.08 IU/L			UNDILUTED	166091			B	1	Ai05194		62551LP14		03525	2024.12.11							3.5.0	Alinity ci-series
49130340887	serum					E7001/6	1/10			Admin	Admin	Transmitted	TRAb	319	4	1.01 IU/L			UNDILUTED	167789			B	1	Ai05194		62551LP14		03525	2024.12.11							3.5.0	Alinity ci-series

## Sheet: precision L
Sample ID	R/P	RSM Location	Test Name	Test Code	Result	Reference Range	Dilution	RLU (Immunoassay)	Process Code	Module	Serial Number	Reagent Master Lot	Reference Assay	ReagentSerial Number	ReagentLot Expiration Date	Doctor	Location	Collection Date	Sampling Time	Comment	Location Name	System Software Version	System Name
L1	M2968/1	1/8	TRAb	319	2.76 IU/L		UNDILUTED	130289		1	Ai05194	62551LP14		00239	2024.12.11							3.5.0	Alinity ci-series
L1	M2968/1	1/8	TRAb	319	3.17 IU/L		UNDILUTED	123209		1	Ai05194	62551LP14		00239	2024.12.11							3.5.0	Alinity ci-series
L1	M2968/1	1/8	TRAb	319	3.13 IU/L		UNDILUTED	123796		1	Ai05194	62551LP14		00239	2024.12.11							3.5.0	Alinity ci-series
L1	M2968/1	1/8	TRAb	319	2.88 IU/L		UNDILUTED	128219		1	Ai05194	62551LP14		00239	2024.12.11							3.5.0	Alinity ci-series
L1	M2968/1	1/8	TRAb	319	2.65 IU/L		UNDILUTED	132327		1	Ai05194	62551LP14		00239	2024.12.11							3.5.0	Alinity ci-series
L1	M2968/1	1/8	TRAb	319	3.05 IU/L		UNDILUTED	125265		1	Ai05194	62551LP14		00239	2024.12.11							3.5.0	Alinity ci-series
L2	L6395/1	1/9	TRAb	319	2.91 IU/L		UNDILUTED	127733		1	Ai05194	62551LP14		01256	2024.12.11							3.5.0	Alinity ci-series
L2	L6395/1	1/9	TRAb	319	2.95 IU/L		UNDILUTED	126895		1	Ai05194	62551LP14		01256	2024.12.11							3.5.0	Alinity ci-series
L2	L6395/1	1/9	TRAb	319	2.65 IU/L		UNDILUTED	132436		1	Ai05194	62551LP14		01256	2024.12.11							3.5.0	Alinity ci-series
L2	L6395/1	1/9	TRAb	319	2.68 IU/L		UNDILUTED	131766		1	Ai05194	62551LP14		01256	2024.12.11							3.5.0	Alinity ci-series
L2	L6395/1	1/9	TRAb	319	3.11 IU/L		UNDILUTED	124201		1	Ai05194	62551LP14		01256	2024.12.11							3.5.0	Alinity ci-series
L2	L6395/1	1/9	TRAb	319	3.06 IU/L		UNDILUTED	125063		1	Ai05194	62551LP14		01256	2024.12.11							3.5.0	Alinity ci-series
L1	E6998/1	1/22	TRAb	319	3.05 IU/L		UNDILUTED	125249		1	Ai05194	62551LP14		01257	2024.12.11							3.5.0	Alinity ci-series
L1	E6998/1	1/22	TRAb	319	3.16 IU/L		UNDILUTED	123287		1	Ai05194	62551LP14		01257	2024.12.11							3.5.0	Alinity ci-series
L1	E6998/1	1/22	TRAb	319	2.88 IU/L		UNDILUTED	128220		1	Ai05194	62551LP14		01257	2024.12.11							3.5.0	Alinity ci-series
L1	E6998/1	1/22	TRAb	319	3.02 IU/L		UNDILUTED	125830		1	Ai05194	62551LP14		01257	2024.12.11							3.5.0	Alinity ci-series
L1	E6998/1	1/22	TRAb	319	2.96 IU/L		UNDILUTED	126744		1	Ai05194	62551LP14		01257	2024.12.11							3.5.0	Alinity ci-series
L1	E6998/1	1/22	TRAb	319	2.99 IU/L		UNDILUTED	126253		1	Ai05194	62551LP14		01257	2024.12.11							3.5.0	Alinity ci-series
L4	E6212/1	1/9	TRAb	319	2.83 IU/L		UNDILUTED	129101		1	Ai05194	62551LP14		01279	2024.12.11							3.5.0	Alinity ci-series
L4	E6212/1	1/9	TRAb	319	2.87 IU/L		UNDILUTED	128464		1	Ai05194	62551LP14		01279	2024.12.11							3.5.0	Alinity ci-series
L4	E6212/1	1/9	TRAb	319	2.69 IU/L		UNDILUTED	131625		1	Ai05194	62551LP14		01279	2024.12.11							3.5.0	Alinity ci-series
L4	E6212/1	1/9	TRAb	319	2.91 IU/L		UNDILUTED	127653		1	Ai05194	62551LP14		01279	2024.12.11							3.5.0	Alinity ci-series
L4	E6212/1	1/9	TRAb	319	3.08 IU/L		UNDILUTED	124649		1	Ai05194	62551LP14		01279	2024.12.11							3.5.0	Alinity ci-series
L4	E6212/1	1/9	TRAb	319	3.09 IU/L		UNDILUTED	124560		1	Ai05194	62551LP14		01279	2024.12.11							3.5.0	Alinity ci-series
l5	E6212/1	1/6	TRAb	319	2.60 IU/L		UNDILUTED	133272		1	Ai05194	62551LP14		01279	2024.12.11							3.5.0	Alinity ci-series
l5	E6212/1	1/6	TRAb	319	2.84 IU/L		UNDILUTED	128883		1	Ai05194	62551LP14		01279	2024.12.11							3.5.0	Alinity ci-series
l5	E6212/1	1/6	TRAb	319	2.78 IU/L		UNDILUTED	129968		1	Ai05194	62551LP14		01279	2024.12.11							3.5.0	Alinity ci-series
l5	E6212/1	1/6	TRAb	319	3.01 IU/L		UNDILUTED	125927		1	Ai05194	62551LP14		01279	2024.12.11							3.5.0	Alinity ci-series
l5	E6212/1	1/6	TRAb	319	2.73 IU/L		UNDILUTED	130893		1	Ai05194	62551LP14		01279	2024.12.11							3.5.0	Alinity ci-series
l5	E6212/1	1/6	TRAb	319	2.92 IU/L		UNDILUTED	127473		1	Ai05194	62551LP14		01289	2024.12.11							3.5.0	Alinity ci-series

## Sheet: precision M
Sample ID	R/P	RSM Location	Test Name	Test Code	Result	Reference Range	Dilution	RLU (Immunoassay)	Process Code	Module	Serial Number	Reagent Master Lot	Reference Assay	ReagentSerial Number	ReagentLot Expiration Date	Doctor	Location	Collection Date	Sampling Time	Comment	Location Name	System Software Version	System Name
M1	M2968/2	1/8	TRAb	319	9.95 IU/L		UNDILUTED	52628		1	Ai05194	62551LP14		00239	2024.12.11							3.5.0	Alinity ci-series
M1	M2968/2	1/8	TRAb	319	10.08 IU/L		UNDILUTED	51865		1	Ai05194	62551LP14		00239	2024.12.11							3.5.0	Alinity ci-series
M1	M2968/2	1/8	TRAb	319	9.57 IU/L		UNDILUTED	55011		1	Ai05194	62551LP14		00239	2024.12.11							3.5.0	Alinity ci-series
M1	M2968/2	1/8	TRAb	319	9.94 IU/L		UNDILUTED	52663		1	Ai05194	62551LP14		00239	2024.12.11							3.5.0	Alinity ci-series
M1	M2968/2	1/8	TRAb	319	10.02 IU/L		UNDILUTED	52175		1	Ai05194	62551LP14		00239	2024.12.11							3.5.0	Alinity ci-series
M1	M2968/2	1/8	TRAb	319	10.03 IU/L		UNDILUTED	52111		1	Ai05194	62551LP14		00239	2024.12.11							3.5.0	Alinity ci-series
M2	L6395/2	1/9	TRAb	319	9.82 IU/L		UNDILUTED	53402		1	Ai05194	62551LP14		01256	2024.12.11							3.5.0	Alinity ci-series
M2	L6395/2	1/9	TRAb	319	9.94 IU/L		UNDILUTED	52712		1	Ai05194	62551LP14		01256	2024.12.11							3.5.0	Alinity ci-series
M2	L6395/2	1/9	TRAb	319	10.05 IU/L		UNDILUTED	52033		1	Ai05194	62551LP14		01256	2024.12.11							3.5.0	Alinity ci-series
M2	L6395/2	1/9	TRAb	319	10.16 IU/L		UNDILUTED	51377		1	Ai05194	62551LP14		01256	2024.12.11							3.5.0	Alinity ci-series
M2	L6395/2	1/9	TRAb	319	9.97 IU/L		UNDILUTED	52516		1	Ai05194	62551LP14		01256	2024.12.11							3.5.0	Alinity ci-series
M2	L6395/2	1/9	TRAb	319	10.20 IU/L		UNDILUTED	51105		1	Ai05194	62551LP14		01256	2024.12.11							3.5.0	Alinity ci-series
M1	E6998/2	1/22	TRAb	319	10.01 IU/L		UNDILUTED	52236		1	Ai05194	62551LP14		01257	2024.12.11							3.5.0	Alinity ci-series
M1	E6998/2	1/22	TRAb	319	9.91 IU/L		UNDILUTED	52853		1	Ai05194	62551LP14		01257	2024.12.11							3.5.0	Alinity ci-series
M1	E6998/2	1/22	TRAb	319	9.63 IU/L		UNDILUTED	54648		1	Ai05194	62551LP14		01257	2024.12.11							3.5.0	Alinity ci-series
M1	E6998/2	1/22	TRAb	319	10.06 IU/L		UNDILUTED	51965		1	Ai05194	62551LP14		01257	2024.12.11							3.5.0	Alinity ci-series
M1	E6998/2	1/22	TRAb	319	9.76 IU/L		UNDILUTED	53777		1	Ai05194	62551LP14		01257	2024.12.11							3.5.0	Alinity ci-series
M1	E6998/2	1/22	TRAb	319	10.14 IU/L		UNDILUTED	51497		1	Ai05194	62551LP14		01257	2024.12.11							3.5.0	Alinity ci-series
M4	E6212/2	1/9	TRAb	319	10.01 IU/L		UNDILUTED	52270		1	Ai05194	62551LP14		01279	2024.12.11							3.5.0	Alinity ci-series
M4	E6212/2	1/9	TRAb	319	10.04 IU/L		UNDILUTED	52062		1	Ai05194	62551LP14		01279	2024.12.11							3.5.0	Alinity ci-series
M4	E6212/2	1/9	TRAb	319	9.74 IU/L		UNDILUTED	53946		1	Ai05194	62551LP14		01279	2024.12.11							3.5.0	Alinity ci-series
M4	E6212/2	1/9	TRAb	319	10.07 IU/L		UNDILUTED	51879		1	Ai05194	62551LP14		01279	2024.12.11							3.5.0	Alinity ci-series
M4	E6212/2	1/9	TRAb	319	9.78 IU/L		UNDILUTED	53706		1	Ai05194	62551LP14		01279	2024.12.11							3.5.0	Alinity ci-series
M4	E6212/2	1/9	TRAb	319	10.08 IU/L		UNDILUTED	51861		1	Ai05194	62551LP14		01279	2024.12.11							3.5.0	Alinity ci-series
m5	E6212/2	1/6	TRAb	319	9.98 IU/L		UNDILUTED	52430		1	Ai05194	62551LP14		01279	2024.12.11							3.5.0	Alinity ci-series
m5	E6212/2	1/6	TRAb	319	9.85 IU/L		UNDILUTED	53240		1	Ai05194	62551LP14		01279	2024.12.11							3.5.0	Alinity ci-series
m5	E6212/2	1/6	TRAb	319	9.86 IU/L		UNDILUTED	53150		1	Ai05194	62551LP14		01279	2024.12.11							3.5.0	Alinity ci-series
m5	E6212/2	1/6	TRAb	319	9.62 IU/L		UNDILUTED	54717		1	Ai05194	62551LP14		01279	2024.12.11							3.5.0	Alinity ci-series
m5	E6212/2	1/6	TRAb	319	9.65 IU/L		UNDILUTED	54513		1	Ai05194	62551LP14		01279	2024.12.11							3.5.0	Alinity ci-series
m5	E6212/2	1/6	TRAb	319	9.86 IU/L		UNDILUTED	53186		1	Ai05194	62551LP14		01289	2024.12.11							3.5.0	Alinity ci-series

## Sheet: precision H
Sample ID	R/P	RSM Location	Test Name	Test Code	Result	Reference Range	Dilution	RLU (Immunoassay)	Process Code	Module	Serial Number	Reagent Master Lot	Reference Assay	ReagentSerial Number	ReagentLot Expiration Date	Doctor	Location	Collection Date	Sampling Time	Comment	Location Name	System Software Version	System Name
H1	M2968/3	1/8	TRAb	319	31.28 IU/L		UNDILUTED	6363		1	Ai05194	62551LP14		00239	2024.12.11							3.5.0	Alinity ci-series
H1	M2968/3	1/8	TRAb	319	31.14 IU/L		UNDILUTED	6440		1	Ai05194	62551LP14		00239	2024.12.11							3.5.0	Alinity ci-series
H1	M2968/3	1/8	TRAb	319	30.99 IU/L		UNDILUTED	6525		1	Ai05194	62551LP14		00239	2024.12.11							3.5.0	Alinity ci-series
H1	M2968/3	1/8	TRAb	319	31.08 IU/L		UNDILUTED	6476		1	Ai05194	62551LP14		00239	2024.12.11							3.5.0	Alinity ci-series
H1	M2968/3	1/8	TRAb	319	30.80 IU/L		UNDILUTED	6631		1	Ai05194	62551LP14		00239	2024.12.11							3.5.0	Alinity ci-series
H1	M2968/3	1/8	TRAb	319	31.50 IU/L		UNDILUTED	6249		1	Ai05194	62551LP14		00239	2024.12.11							3.5.0	Alinity ci-series
H2	L6395/3	1/9	TRAb	319	30.83 IU/L		UNDILUTED	6612		1	Ai05194	62551LP14		01256	2024.12.11							3.5.0	Alinity ci-series
H2	L6395/3	1/9	TRAb	319	30.70 IU/L		UNDILUTED	6686		1	Ai05194	62551LP14		01256	2024.12.11							3.5.0	Alinity ci-series
H2	L6395/3	1/9	TRAb	319	31.48 IU/L		UNDILUTED	6259		1	Ai05194	62551LP14		01256	2024.12.11							3.5.0	Alinity ci-series
H2	L6395/3	1/9	TRAb	319	31.20 IU/L		UNDILUTED	6406		1	Ai05194	62551LP14		01256	2024.12.11							3.5.0	Alinity ci-series
H2	L6395/3	1/9	TRAb	319	31.35 IU/L		UNDILUTED	6327		1	Ai05194	62551LP14		01256	2024.12.11							3.5.0	Alinity ci-series
H2	L6395/3	1/9	TRAb	319	31.20 IU/L		UNDILUTED	6408		1	Ai05194	62551LP14		01256	2024.12.11							3.5.0	Alinity ci-series
H1	E6998/3	1/22	TRAb	319	31.01 IU/L		UNDILUTED	6511		1	Ai05194	62551LP14		01257	2024.12.11							3.5.0	Alinity ci-series
H1	E6998/3	1/22	TRAb	319	31.14 IU/L		UNDILUTED	6442		1	Ai05194	62551LP14		01257	2024.12.11							3.5.0	Alinity ci-series
H1	E6998/3	1/22	TRAb	319	31.39 IU/L		UNDILUTED	6305		1	Ai05194	62551LP14		01257	2024.12.11							3.5.0	Alinity ci-series
H1	E6998/3	1/22	TRAb	319	30.74 IU/L		UNDILUTED	6667		1	Ai05194	62551LP14		01257	2024.12.11							3.5.0	Alinity ci-series
H1	E6998/3	1/22	TRAb	319	30.89 IU/L		UNDILUTED	6581		1	Ai05194	62551LP14		01279	2024.12.11							3.5.0	Alinity ci-series
H1	E6998/3	1/22	TRAb	319	31.38 IU/L		UNDILUTED	6310		1	Ai05194	62551LP14		01279	2024.12.11							3.5.0	Alinity ci-series
H4	E6212/3	1/9	TRAb	319	30.91 IU/L		UNDILUTED	6566		1	Ai05194	62551LP14		01279	2024.12.11							3.5.0	Alinity ci-series
H4	E6212/3	1/9	TRAb	319	30.77 IU/L		UNDILUTED	6649		1	Ai05194	62551LP14		01279	2024.12.11							3.5.0	Alinity ci-series
H4	E6212/3	1/9	TRAb	319	31.72 IU/L		UNDILUTED	6129		1	Ai05194	62551LP14		01279	2024.12.11							3.5.0	Alinity ci-series
H4	E6212/3	1/9	TRAb	319	31.19 IU/L		UNDILUTED	6412		1	Ai05194	62551LP14		01279	2024.12.11							3.5.0	Alinity ci-series
H4	E6212/3	1/9	TRAb	319	30.48 IU/L		UNDILUTED	6817		1	Ai05194	62551LP14		01279	2024.12.11							3.5.0	Alinity ci-series
H4	E6212/3	1/9	TRAb	319	30.25 IU/L		UNDILUTED	6949		1	Ai05194	62551LP14		01279	2024.12.11							3.5.0	Alinity ci-series
h5	E6212/3	1/6	TRAb	319	30.73 IU/L		UNDILUTED	6673		1	Ai05194	62551LP14		01279	2024.12.11							3.5.0	Alinity ci-series
h5	E6212/3	1/6	TRAb	319	30.86 IU/L		UNDILUTED	6594		1	Ai05194	62551LP14		01279	2024.12.11							3.5.0	Alinity ci-series
h5	E6212/3	1/6	TRAb	319	31.36 IU/L		UNDILUTED	6321		1	Ai05194	62551LP14		01279	2024.12.11							3.5.0	Alinity ci-series
h5	E6212/3	1/6	TRAb	319	31.03 IU/L		UNDILUTED	6504		1	Ai05194	62551LP14		01279	2024.12.11							3.5.0	Alinity ci-series
h5	E6212/3	1/6	TRAb	319	30.65 IU/L		UNDILUTED	6718		1	Ai05194	62551LP14		01279	2024.12.11							3.5.0	Alinity ci-series
h5	E6212/3	1/6	TRAb	319	30.40 IU/L		UNDILUTED	6862		1	Ai05194	62551LP14		01289	2024.12.11							3.5.0	Alinity ci-series

## Sheet: linearity
Sample ID	R/P	RSM Location	Test Name	Test Code	Result	Reference Range	Dilution	RLU (Immunoassay)	Process Code	Module	Serial Number	Reagent Master Lot	Reference Assay	ReagentSerial Number	ReagentLot Expiration Date	Doctor	Location	Collection Date	Sampling Time	Comment	Location Name	System Software Version	System Name
XX1	M2968/1	1/9	TRAb	319	0.79 IU/L		UNDILUTED	173426		1	Ai05194	62551LP14		00239	2024.12.11							3.5.0	Alinity ci-series
XX1	M2968/1	1/9	TRAb	319	0.95 IU/L		UNDILUTED	169212		1	Ai05194	62551LP14		00239	2024.12.11							3.5.0	Alinity ci-series
XX1	M2968/1	1/9	TRAb	319	0.88 IU/L		UNDILUTED	170924		1	Ai05194	62551LP14		00239	2024.12.11							3.5.0	Alinity ci-series
XX1	M2968/1	1/9	TRAb	319	0.92 IU/L		UNDILUTED	170065		1	Ai05194	62551LP14		00239	2024.12.11							3.5.0	Alinity ci-series
XX2	M2968/2	1/9	TRAb	319	11.58 IU/L		UNDILUTED	43667		1	Ai05194	62551LP14		00239	2024.12.11							3.5.0	Alinity ci-series
XX2	M2968/2	1/9	TRAb	319	11.83 IU/L		UNDILUTED	42493		1	Ai05194	62551LP14		00239	2024.12.11							3.5.0	Alinity ci-series
XX2	M2968/2	1/9	TRAb	319	11.59 IU/L		UNDILUTED	43620		1	Ai05194	62551LP14		00239	2024.12.11							3.5.0	Alinity ci-series
XX2	M2968/2	1/9	TRAb	319	11.69 IU/L		UNDILUTED	43137		1	Ai05194	62551LP14		01256	2024.12.11							3.5.0	Alinity ci-series
XX3	M2968/3	1/9	TRAb	319	24.36 IU/L		UNDILUTED	11813		1	Ai05194	62551LP14		01256	2024.12.11							3.5.0	Alinity ci-series
XX3	M2968/3	1/9	TRAb	319	24.05 IU/L		UNDILUTED	12162		1	Ai05194	62551LP14		01256	2024.12.11							3.5.0	Alinity ci-series
XX3	M2968/3	1/9	TRAb	319	23.49 IU/L		UNDILUTED	12813		1	Ai05194	62551LP14		01256	2024.12.11							3.5.0	Alinity ci-series
XX3	M2968/3	1/9	TRAb	319	23.88 IU/L		UNDILUTED	12352		1	Ai05194	62551LP14		01256	2024.12.11							3.5.0	Alinity ci-series
XX4	M2968/4	1/9	TRAb	319	35.42 IU/L		UNDILUTED	4523		1	Ai05194	62551LP14		01256	2024.12.11							3.5.0	Alinity ci-series
XX4	M2968/4	1/9	TRAb	319	36.39 IU/L		UNDILUTED	4188		1	Ai05194	62551LP14		01256	2024.12.11							3.5.0	Alinity ci-series
XX4	M2968/4	1/9	TRAb	319	36.33 IU/L		UNDILUTED	4207		1	Ai05194	62551LP14		01256	2024.12.11							3.5.0	Alinity ci-series
XX4	M2968/4	1/9	TRAb	319	36.14 IU/L		UNDILUTED	4272		1	Ai05194	62551LP14		01256	2024.12.11							3.5.0	Alinity ci-series
XX5	M2968/5	1/9	TRAb	319	47.80 IU/L		UNDILUTED	1869		1	Ai05194	62551LP14		01256	2024.12.11							3.5.0	Alinity ci-series
XX5	M2968/5	1/9	TRAb	319	48.10 IU/L		UNDILUTED	1834		1	Ai05194	62551LP14		01256	2024.12.11							3.5.0	Alinity ci-series
XX5	M2968/5	1/9	TRAb	319	47.78 IU/L		UNDILUTED	1871		1	Ai05194	62551LP14		01256	2024.12.11							3.5.0	Alinity ci-series
XX5	M2968/5	1/9	TRAb	319	47.57 IU/L		UNDILUTED	1896		1	Ai05194	62551LP14		01256	2024.12.11							3.5.0	Alinity ci-series
XX1	M2968/1	1/9	TRAb	319	1.05 IU/L		UNDILUTED	166774		1	Ai05194	62551LP14		01256	2024.12.11							3.5.0	Alinity ci-series
XX1	M2968/1	1/9	TRAb	319	0.99 IU/L		UNDILUTED	168317		1	Ai05194	62551LP14		01256	2024.12.11							3.5.0	Alinity ci-series
XX1	M2968/1	1/9	TRAb	319	1.12 IU/L		UNDILUTED	164991		1	Ai05194	62551LP14		01256	2024.12.11							3.5.0	Alinity ci-series
XX1	M2968/1	1/9	TRAb	319	1.26 IU/L		UNDILUTED	161661		1	Ai05194	62551LP14		01256	2024.12.11							3.5.0	Alinity ci-series
XX2	M2968/2	1/9	TRAb	319	12.11 IU/L		UNDILUTED	41145		1	Ai05194	62551LP14		01256	2024.12.11							3.5.0	Alinity ci-series
XX2	M2968/2	1/9	TRAb	319	12.36 IU/L		UNDILUTED	40036		1	Ai05194	62551LP14		01256	2024.12.11							3.5.0	Alinity ci-series
XX2	M2968/2	1/9	TRAb	319	12.13 IU/L		UNDILUTED	41057		1	Ai05194	62551LP14		01256	2024.12.11							3.5.0	Alinity ci-series
XX2	M2968/2	1/9	TRAb	319	12.12 IU/L		UNDILUTED	41139		1	Ai05194	62551LP14		01256	2024.12.11							3.5.0	Alinity ci-series
XX3	M2968/3	1/9	TRAb	319	24.21 IU/L		UNDILUTED	11983		1	Ai05194	62551LP14		01256	2024.12.11							3.5.0	Alinity ci-series
XX3	M2968/3	1/9	TRAb	319	24.33 IU/L		UNDILUTED	11843		1	Ai05194	62551LP14		01256	2024.12.11							3.5.0	Alinity ci-series
XX3	M2968/3	1/9	TRAb	319	24.63 IU/L		UNDILUTED	11514		1	Ai05194	62551LP14		01256	2024.12.11							3.5.0	Alinity ci-series
XX3	M2968/3	1/9	TRAb	319	24.15 IU/L		UNDILUTED	12049		1	Ai05194	62551LP14		01256	2024.12.11							3.5.0	Alinity ci-series
XX4	M2968/4	1/9	TRAb	319	35.61 IU/L		UNDILUTED	4455		1	Ai05194	62551LP14		01256	2024.12.11							3.5.0	Alinity ci-series
XX4	M2968/4	1/9	TRAb	319	35.63 IU/L		UNDILUTED	4447		1	Ai05194	62551LP14		01256	2024.12.11							3.5.0	Alinity ci-series
XX4	M2968/4	1/9	TRAb	319	35.46 IU/L		UNDILUTED	4509		1	Ai05194	62551LP14		01256	2024.12.11							3.5.0	Alinity ci-series
XX4	M2968/4	1/9	TRAb	319	34.97 IU/L		UNDILUTED	4687		1	Ai05194	62551LP14		01256	2024.12.11							3.5.0	Alinity ci-series

## Sheet: LOB
Sample ID	R/P	RSM Location	Test Name	Test Code	Result	Reference Range	Dilution	RLU (Immunoassay)	Process Code	Module	Serial Number	Reagent Master Lot	Reference Assay	ReagentSerial Number	ReagentLot Expiration Date	Doctor	Location	Collection Date	Sampling Time	Comment	Location Name	System Software Version	System Name
LOB-S	M1290/1	1/11	TRAb	319	0.00 IU/L		UNDILUTED	215934		1	Ai05194	62551LP14		01256	2024.12.11							3.5.0	Alinity ci-series
LOB-S	M1290/1	1/11	TRAb	319	0.00 IU/L		UNDILUTED	209559		1	Ai05194	62551LP14		01256	2024.12.11							3.5.0	Alinity ci-series
LOB-S	M1290/1	1/11	TRAb	319	0.00 IU/L		UNDILUTED	215389		1	Ai05194	62551LP14		01256	2024.12.11							3.5.0	Alinity ci-series
LOB-W	M1290/2	1/11	TRAb	319	0.00 IU/L		UNDILUTED	268218		1	Ai05194	62551LP14		01256	2024.12.11							3.5.0	Alinity ci-series
LOB-W	M1290/2	1/11	TRAb	319	0.00 IU/L		UNDILUTED	271877		1	Ai05194	62551LP14		01256	2024.12.11							3.5.0	Alinity ci-series
LOB-W	M1290/2	1/11	TRAb	319	0.00 IU/L		UNDILUTED	267489		1	Ai05194	62551LP14		01256	2024.12.11							3.5.0	Alinity ci-series
LOB-P	M1290/3	1/11	TRAb	319	0.00 IU/L		UNDILUTED	236967		1	Ai05194	62551LP14		01256	2024.12.11							3.5.0	Alinity ci-series
LOB-P	M1290/3	1/11	TRAb	319	0.00 IU/L		UNDILUTED	239143		1	Ai05194	62551LP14		01256	2024.12.11							3.5.0	Alinity ci-series
LOB-P	M1290/3	1/11	TRAb	319	0.00 IU/L		UNDILUTED	243500		1	Ai05194	62551LP14		01256	2024.12.11							3.5.0	Alinity ci-series
LOB-P	M1290/1	1/8	TRAb	319	0.00 IU/L		UNDILUTED	249327		1	Ai05194	62551LP14		01256	2024.12.11							3.5.0	Alinity ci-series
LOB-P	M1290/1	1/8	TRAb	319	0.00 IU/L		UNDILUTED	257158		1	Ai05194	62551LP14		01256	2024.12.11							3.5.0	Alinity ci-series
LOB-P	M1290/1	1/8	TRAb	319	0.00 IU/L		UNDILUTED	242298		1	Ai05194	62551LP14		01256	2024.12.11							3.5.0	Alinity ci-series
LOB-S	M1290/2	1/8	TRAb	319	0.00 IU/L		UNDILUTED	215074		1	Ai05194	62551LP14		01256	2024.12.11							3.5.0	Alinity ci-series
LOB-S	M1290/2	1/8	TRAb	319	0.00 IU/L		UNDILUTED	214570		1	Ai05194	62551LP14		01256	2024.12.11							3.5.0	Alinity ci-series
LOB-S	M1290/2	1/8	TRAb	319	0.00 IU/L		UNDILUTED	220040		1	Ai05194	62551LP14		01256	2024.12.11							3.5.0	Alinity ci-series
LOB-W	M1290/3	1/8	TRAb	319	0.00 IU/L		UNDILUTED	276342		1	Ai05194	62551LP14		01256	2024.12.11							3.5.0	Alinity ci-series
LOB-W	M1290/3	1/8	TRAb	319	0.00 IU/L		UNDILUTED	277222		1	Ai05194	62551LP14		01256	2024.12.11							3.5.0	Alinity ci-series
LOB-W	M1290/3	1/8	TRAb	319	0.00 IU/L		UNDILUTED	275372		1	Ai05194	62551LP14		01256	2024.12.11							3.5.0	Alinity ci-series
LOB-W	E6998/3	1/10	TRAb	319	0.00 IU/L		UNDILUTED	267703		1	Ai05194	62551LP14		01279	2024.12.11							3.5.0	Alinity ci-series
LOB-W	E6998/3	1/10	TRAb	319	0.00 IU/L		UNDILUTED	272124		1	Ai05194	62551LP14		01279	2024.12.11							3.5.0	Alinity ci-series
LOB-W	E6998/3	1/10	TRAb	319	0.00 IU/L		UNDILUTED	279493		1	Ai05194	62551LP14		01279	2024.12.11							3.5.0	Alinity ci-series
LOB-W	E6998/3	1/10	TRAb	319	0.00 IU/L		UNDILUTED	270151		1	Ai05194	62551LP14		01279	2024.12.11							3.5.0	Alinity ci-series
LOB-P	E6998/4	1/10	TRAb	319	0.00 IU/L		UNDILUTED	237550		1	Ai05194	62551LP14		01279	2024.12.11							3.5.0	Alinity ci-series
LOB-P	E6998/4	1/10	TRAb	319	0.00 IU/L		UNDILUTED	240524		1	Ai05194	62551LP14		01279	2024.12.11							3.5.0	Alinity ci-series
LOB-P	E6998/4	1/10	TRAb	319	0.00 IU/L		UNDILUTED	235588		1	Ai05194	62551LP14		01279	2024.12.11							3.5.0	Alinity ci-series
LOB-P	E6998/4	1/10	TRAb	319	0.00 IU/L		UNDILUTED	237143		1	Ai05194	62551LP14		01279	2024.12.11							3.5.0	Alinity ci-series
LOB-S	E6998/5	1/10	TRAb	319	0.00 IU/L		UNDILUTED	216268		1	Ai05194	62551LP14		01279	2024.12.11							3.5.0	Alinity ci-series
LOB-S	E6998/5	1/10	TRAb	319	0.00 IU/L		UNDILUTED	217104		1	Ai05194	62551LP14		01279	2024.12.11							3.5.0	Alinity ci-series
LOB-S	E6998/5	1/10	TRAb	319	0.00 IU/L		UNDILUTED	212637		1	Ai05194	62551LP14		01279	2024.12.11							3.5.0	Alinity ci-series
LOB-S	E6998/5	1/10	TRAb	319	0.00 IU/L		UNDILUTED	214957		1	Ai05194	62551LP14		01279	2024.12.11							3.5.0	Alinity ci-series
LOB-W	E6995/1	1/11	TRAb	319	0.00 IU/L		UNDILUTED	283188		1	Ai05194	62551LP14		01279	2024.12.11							3.5.0	Alinity ci-series
LOB-W	E6995/1	1/11	TRAb	319	0.00 IU/L		UNDILUTED	276124		1	Ai05194	62551LP14		01279	2024.12.11							3.5.0	Alinity ci-series
LOB-P	E6995/2	1/11	TRAb	319	0.00 IU/L		UNDILUTED	252187		1	Ai05194	62551LP14		01279	2024.12.11							3.5.0	Alinity ci-series
LOB-P	E6995/2	1/11	TRAb	319	0.00 IU/L		UNDILUTED	242875		1	Ai05194	62551LP14		01279	2024.12.11							3.5.0	Alinity ci-series
LOB-S	E6995/3	1/11	TRAb	319	0.00 IU/L		UNDILUTED	219610		1	Ai05194	62551LP14		01279	2024.12.11							3.5.0	Alinity ci-series
LOB-S	E6995/3	1/11	TRAb	319	0.00 IU/L		UNDILUTED	219089		1	Ai05194	62551LP14		01279	2024.12.11							3.5.0	Alinity ci-series

## Sheet: LOD
Sample ID	R/P	RSM Location	Test Name	Test Code	Result	Reference Range	Dilution	RLU (Immunoassay)	Process Code	Module	Serial Number	Reagent Master Lot	Reference Assay	ReagentSerial Number	ReagentLot Expiration Date	Doctor	Location	Collection Date	Sampling Time	Comment	Location Name	System Software Version	System Name
LOD-2	E6986/1	1/14	TRAb	319	0.58 IU/L		UNDILUTED	178878		1	Ai05194	62551LP14		01256	2024.12.11							3.5.0	Alinity ci-series
LOD-2	E6986/1	1/14	TRAb	319	0.70 IU/L		UNDILUTED	175632		1	Ai05194	62551LP14		01256	2024.12.11							3.5.0	Alinity ci-series
LOD-2	E6986/1	1/14	TRAb	319	0.74 IU/L		UNDILUTED	174725		1	Ai05194	62551LP14		01256	2024.12.11							3.5.0	Alinity ci-series
LOD-2	E6986/1	1/12	TRAb	319	0.41 IU/L		UNDILUTED	183622		1	Ai05194	62551LP14		01256	2024.12.11							3.5.0	Alinity ci-series
LOD-2	E6986/1	1/12	TRAb	319	0.88 IU/L		UNDILUTED	171122		1	Ai05194	62551LP14		01256	2024.12.11							3.5.0	Alinity ci-series
LOD-2	E6986/1	1/12	TRAb	319	0.62 IU/L		UNDILUTED	177920		1	Ai05194	62551LP14		01256	2024.12.11							3.5.0	Alinity ci-series
LOD-1	E6986/1	1/12	TRAb	319	0.40 IU/L		UNDILUTED	183808		1	Ai05194	62551LP14		01257	2024.12.11							3.5.0	Alinity ci-series
LOD-1	E6986/1	1/12	TRAb	319	0.62 IU/L		UNDILUTED	177917		1	Ai05194	62551LP14		01257	2024.12.11							3.5.0	Alinity ci-series
LOD-1	E6986/1	1/12	TRAb	319	0.36 IU/L		UNDILUTED	185121		1	Ai05194	62551LP14		01257	2024.12.11							3.5.0	Alinity ci-series
LOD-1	E6986/1	1/12	TRAb	319	0.44 IU/L		UNDILUTED	182652		1	Ai05194	62551LP14		01257	2024.12.11							3.5.0	Alinity ci-series
LOD-1	E6986/1	1/12	TRAb	319	0.41 IU/L		UNDILUTED	183713		1	Ai05194	62551LP14		01257	2024.12.11							3.5.0	Alinity ci-series
LOD-1	E6986/1	1/12	TRAb	319	0.39 IU/L		UNDILUTED	184234		1	Ai05194	62551LP14		01257	2024.12.11							3.5.0	Alinity ci-series
LOD-1	E6986/1	1/12	TRAb	319	0.29 IU/L		UNDILUTED	187020		1	Ai05194	62551LP14		01257	2024.12.11							3.5.0	Alinity ci-series
LOD-1	E6998/1	1/10	TRAb	319	0.36 IU/L		UNDILUTED	185044		1	Ai05194	62551LP14		01279	2024.12.11							3.5.0	Alinity ci-series
LOD-1	E6998/1	1/10	TRAb	319	0.62 IU/L		UNDILUTED	177915		1	Ai05194	62551LP14		01279	2024.12.11							3.5.0	Alinity ci-series
LOD-1	E6998/1	1/10	TRAb	319	0.70 IU/L		UNDILUTED	175646		1	Ai05194	62551LP14		01279	2024.12.11							3.5.0	Alinity ci-series
LOD-1	E6998/1	1/10	TRAb	319	0.57 IU/L		UNDILUTED	179083		1	Ai05194	62551LP14		01279	2024.12.11							3.5.0	Alinity ci-series
LOD-1	E6998/1	1/10	TRAb	319	0.66 IU/L		UNDILUTED	176789		1	Ai05194	62551LP14		01279	2024.12.11							3.5.0	Alinity ci-series
LOD-2	E6998/2	1/10	TRAb	319	0.47 IU/L		UNDILUTED	181827		1	Ai05194	62551LP14		01279	2024.12.11							3.5.0	Alinity ci-series
LOD-2	E6998/2	1/10	TRAb	319	0.38 IU/L		UNDILUTED	184519		1	Ai05194	62551LP14		01279	2024.12.11							3.5.0	Alinity ci-series
LOD-2	E6998/2	1/10	TRAb	319	0.35 IU/L		UNDILUTED	185239		1	Ai05194	62551LP14		01279	2024.12.11							3.5.0	Alinity ci-series
LOD-2	E6998/2	1/10	TRAb	319	0.37 IU/L		UNDILUTED	184706		1	Ai05194	62551LP14		01279	2024.12.11							3.5.0	Alinity ci-series
LOD-2	E6998/2	1/10	TRAb	319	0.55 IU/L		UNDILUTED	179690		1	Ai05194	62551LP14		01279	2024.12.11							3.5.0	Alinity ci-series
LOD-1	E6212/1	1/12	TRAb	319	0.43 IU/L		UNDILUTED	183060		1	Ai05194	62551LP14		01279	2024.12.11							3.5.0	Alinity ci-series
LOD-1	E6212/1	1/12	TRAb	319	0.32 IU/L		UNDILUTED	186222		1	Ai05194	62551LP14		01279	2024.12.11							3.5.0	Alinity ci-series
LOD-1	E6212/1	1/12	TRAb	319	0.54 IU/L		UNDILUTED	179888		1	Ai05194	62551LP14		01279	2024.12.11							3.5.0	Alinity ci-series
LOD-1	E6212/1	1/12	TRAb	319	0.38 IU/L		UNDILUTED	184445		1	Ai05194	62551LP14		01279	2024.12.11							3.5.0	Alinity ci-series
LOD-1	E6212/1	1/12	TRAb	319	0.35 IU/L		UNDILUTED	185202		1	Ai05194	62551LP14		01279	2024.12.11							3.5.0	Alinity ci-series
LOD-2	E6212/2	1/12	TRAb	319	0.30 IU/L		UNDILUTED	186608		1	Ai05194	62551LP14		01279	2024.12.11							3.5.0	Alinity ci-series
LOD-2	E6212/2	1/12	TRAb	319	0.54 IU/L		UNDILUTED	179964		1	Ai05194	62551LP14		01279	2024.12.11							3.5.0	Alinity ci-series
LOD-2	E6212/2	1/12	TRAb	319	0.60 IU/L		UNDILUTED	178319		1	Ai05194	62551LP14		01279	2024.12.11							3.5.0	Alinity ci-series
LOD-2	E6212/2	1/12	TRAb	319	0.55 IU/L		UNDILUTED	179647		1	Ai05194	62551LP14		01279	2024.12.11							3.5.0	Alinity ci-series
LOD-2	E6212/2	1/12	TRAb	319	0.44 IU/L		UNDILUTED	182756		1	Ai05194	62551LP14		01279	2024.12.11							3.5.0	Alinity ci-series
lod-1	M1290/1	1/6	TRAb	319	0.53 IU/L		UNDILUTED	180330		1	Ai05194	62551LP14		01289	2024.12.11							3.5.0	Alinity ci-series
lod-1	M1290/1	1/6	TRAb	319	0.27 IU/L		UNDILUTED	187726		1	Ai05194	62551LP14		01289	2024.12.11							3.5.0	Alinity ci-series
lod-1	M1290/1	1/6	TRAb	319	0.45 IU/L		UNDILUTED	182545		1	Ai05194	62551LP14		01289	2024.12.11							3.5.0	Alinity ci-series
lod-1	M1290/1	1/6	TRAb	319	0.47 IU/L		UNDILUTED	182005		1	Ai05194	62551LP14		01289	2024.12.11							3.5.0	Alinity ci-series
lod-1	M1290/1	1/6	TRAb	319	0.39 IU/L		UNDILUTED	184125		1	Ai05194	62551LP14		01289	2024.12.11							3.5.0	Alinity ci-series
lod-2	M1296/1	1/5	TRAb	319	0.38 IU/L		UNDILUTED	184333		1	Ai05194	62551LP14		01289	2024.12.11							3.5.0	Alinity ci-series
lod-2	M1296/1	1/5	TRAb	319	0.56 IU/L		UNDILUTED	179514		1	Ai05194	62551LP14		01289	2024.12.11							3.5.0	Alinity ci-series
lod-2	M1296/1	1/5	TRAb	319	0.30 IU/L		UNDILUTED	186830		1	Ai05194	62551LP14		01289	2024.12.11							3.5.0	Alinity ci-series
lod-2	M1296/1	1/5	TRAb	319	0.39 IU/L		UNDILUTED	184299		1	Ai05194	62551LP14		01289	2024.12.11							3.5.0	Alinity ci-series
lod-2	M1296/1	1/5	TRAb	319	0.22 IU/L		UNDILUTED	189161		1	Ai05194	62551LP14		01289	2024.12.11							3.5.0	Alinity ci-series
lod-1	M1296/1	1/5	TRAb	319	0.42 IU/L		UNDILUTED	183347		1	Ai05194	62551LP14		01289	2024.12.11							3.5.0	Alinity ci-series
lod-1	M1296/1	1/5	TRAb	319	0.50 IU/L		UNDILUTED	181136		1	Ai05194	62551LP14		01289	2024.12.11							3.5.0	Alinity ci-series
lod-1	M1296/1	1/5	TRAb	319	0.62 IU/L		UNDILUTED	177835		1	Ai05194	62551LP14		01289	2024.12.11							3.5.0	Alinity ci-series
lod-1	M1296/1	1/5	TRAb	319	0.49 IU/L		UNDILUTED	181343		1	Ai05194	62551LP14		01289	2024.12.11							3.5.0	Alinity ci-series
lod-1	M1296/1	1/5	TRAb	319	0.73 IU/L		UNDILUTED	174969		1	Ai05194	62551LP14		01289	2024.12.11							3.5.0	Alinity ci-series
lod-1	M1296/1	1/5	TRAb	319	0.63 IU/L		UNDILUTED	177555		1	Ai05194	62551LP14		01289	2024.12.11							3.5.0	Alinity ci-series
lod-2	M1296/2	1/5	TRAb	319	0.59 IU/L		UNDILUTED	178732		1	Ai05194	62551LP14		01289	2024.12.11							3.5.0	Alinity ci-series
lod-2	M1296/2	1/5	TRAb	319	0.31 IU/L		UNDILUTED	186376		1	Ai05194	62551LP14		01289	2024.12.11							3.5.0	Alinity ci-series
lod-2	M1296/2	1/5	TRAb	319	0.48 IU/L		UNDILUTED	181660		1	Ai05194	62551LP14		01289	2024.12.11							3.5.0	Alinity ci-series
lod-2	M1296/2	1/5	TRAb	319	0.57 IU/L		UNDILUTED	179254		1	Ai05194	62551LP14		01289	2024.12.11							3.5.0	Alinity ci-series
lod-2	M1296/2	1/5	TRAb	319	0.58 IU/L		UNDILUTED	178979		1	Ai05194	62551LP14		01289	2024.12.11							3.5.0	Alinity ci-series
lod-2	M1296/2	1/5	TRAb	319	0.57 IU/L		UNDILUTED	179103		1	Ai05194	62551LP14		01289	2024.12.11							3.5.0	Alinity ci-series

## Sheet: LOQ
Sample ID	R/P	RSM Location	Test Name	Test Code	Result	Reference Range	Dilution	RLU (Immunoassay)	Process Code	Module	Serial Number	Reagent Master Lot	Reference Assay	ReagentSerial Number	ReagentLot Expiration Date	Doctor	Location	Collection Date	Sampling Time	Comment	Location Name	System Software Version	System Name
LOQ	E6986/1	1/9	TRAb	319	1.03 IU/L		UNDILUTED	167321		1	Ai05194	62551LP14		01256	2024.12.11							3.5.0	Alinity ci-series
LOQ	E6986/1	1/9	TRAb	319	1.20 IU/L		UNDILUTED	162982		1	Ai05194	62551LP14		01256	2024.12.11							3.5.0	Alinity ci-series
LOQ	E6986/1	1/9	TRAb	319	1.12 IU/L		UNDILUTED	165032		1	Ai05194	62551LP14		01256	2024.12.11							3.5.0	Alinity ci-series
LOQ	E6986/1	1/9	TRAb	319	1.05 IU/L		UNDILUTED	166739		1	Ai05194	62551LP14		01256	2024.12.11							3.5.0	Alinity ci-series
LOQ	E6986/1	1/9	TRAb	319	0.98 IU/L		UNDILUTED	168483		1	Ai05194	62551LP14		01256	2024.12.11							3.5.0	Alinity ci-series
LOQ	M1290/1	1/11	TRAb	319	0.78 IU/L		UNDILUTED	173531		1	Ai05194	62551LP14		01256	2024.12.11							3.5.0	Alinity ci-series
LOQ	M1290/1	1/11	TRAb	319	0.73 IU/L		UNDILUTED	174830		1	Ai05194	62551LP14		01256	2024.12.11							3.5.0	Alinity ci-series
LOQ	M1290/1	1/11	TRAb	319	1.14 IU/L		UNDILUTED	164475		1	Ai05194	62551LP14		01256	2024.12.11							3.5.0	Alinity ci-series
LOQ	M1290/1	1/11	TRAb	319	0.97 IU/L		UNDILUTED	168635		1	Ai05194	62551LP14		01256	2024.12.11							3.5.0	Alinity ci-series
LOQ	M1290/1	1/11	TRAb	319	0.81 IU/L		UNDILUTED	172874		1	Ai05194	62551LP14		01256	2024.12.11							3.5.0	Alinity ci-series
LOQ	M1290/1	1/9	TRAb	319	1.27 IU/L		UNDILUTED	161489		1	Ai05194	62551LP14		01257	2024.12.11							3.5.0	Alinity ci-series
LOQ	M1290/1	1/9	TRAb	319	1.14 IU/L		UNDILUTED	164407		1	Ai05194	62551LP14		01257	2024.12.11							3.5.0	Alinity ci-series
LOQ	E6995/1	1/12	TRAb	319	1.03 IU/L		UNDILUTED	167175		1	Ai05194	62551LP14		01279	2024.12.11							3.5.0	Alinity ci-series
LOQ	E6995/1	1/12	TRAb	319	0.98 IU/L		UNDILUTED	168448		1	Ai05194	62551LP14		01279	2024.12.11							3.5.0	Alinity ci-series
LOQ	E6995/1	1/12	TRAb	319	1.37 IU/L		UNDILUTED	159121		1	Ai05194	62551LP14		01279	2024.12.11							3.5.0	Alinity ci-series
LOQ	E6995/1	1/12	TRAb	319	1.08 IU/L		UNDILUTED	165892		1	Ai05194	62551LP14		01279	2024.12.11							3.5.0	Alinity ci-series
LOQ	E6995/1	1/12	TRAb	319	1.10 IU/L		UNDILUTED	165439		1	Ai05194	62551LP14		01279	2024.12.11							3.5.0	Alinity ci-series
LOQ	E6995/1	1/12	TRAb	319	0.98 IU/L		UNDILUTED	168542		1	Ai05194	62551LP14		01279	2024.12.11							3.5.0	Alinity ci-series
LOQ	E6995/1	1/11	TRAb	319	0.86 IU/L		UNDILUTED	171450		1	Ai05194	62551LP14		01279	2024.12.11							3.5.0	Alinity ci-series
LOQ	E6995/1	1/11	TRAb	319	0.98 IU/L		UNDILUTED	168534		1	Ai05194	62551LP14		01279	2024.12.11							3.5.0	Alinity ci-series
LOQ	E6995/1	1/11	TRAb	319	0.96 IU/L		UNDILUTED	168867		1	Ai05194	62551LP14		01279	2024.12.11							3.5.0	Alinity ci-series
LOQ	E6995/1	1/11	TRAb	319	1.08 IU/L		UNDILUTED	165941		1	Ai05194	62551LP14		01279	2024.12.11							3.5.0	Alinity ci-series
LOQ	E6995/1	1/11	TRAb	319	0.99 IU/L		UNDILUTED	168171		1	Ai05194	62551LP14		01279	2024.12.11							3.5.0	Alinity ci-series
LOQ	E6995/1	1/11	TRAb	319	1.10 IU/L		UNDILUTED	165473		1	Ai05194	62551LP14		01279	2024.12.11							3.5.0	Alinity ci-series
Loq	E6990/1	1/7	TRAb	319	1.01 IU/L		UNDILUTED	167834		1	Ai05194	62551LP14		01279	2024.12.11							3.5.0	Alinity ci-series
Loq	E6990/1	1/7	TRAb	319	1.19 IU/L		UNDILUTED	163302		1	Ai05194	62551LP14		01289	2024.12.11							3.5.0	Alinity ci-series
Loq	E6990/1	1/7	TRAb	319	1.36 IU/L		UNDILUTED	159301		1	Ai05194	62551LP14		01289	2024.12.11							3.5.0	Alinity ci-series
Loq	E6990/1	1/7	TRAb	319	1.18 IU/L		UNDILUTED	163415		1	Ai05194	62551LP14		01289	2024.12.11							3.5.0	Alinity ci-series
Loq	E6990/1	1/7	TRAb	319	1.20 IU/L		UNDILUTED	163030		1	Ai05194	62551LP14		01289	2024.12.11							3.5.0	Alinity ci-series
Loq	E6990/1	1/7	TRAb	319	1.06 IU/L		UNDILUTED	166564		1	Ai05194	62551LP14		01289	2024.12.11							3.5.0	Alinity ci-series

## Sheet: 干扰实验-甘油三脂
Sample ID	R/P	RSM Location	Test Name	Test Code	Result	Reference Range	Dilution	RLU (Immunoassay)	Process Code	Module	Serial Number	Reagent Master Lot	Reference Assay	ReagentSerial Number	ReagentLot Expiration Date	Doctor	Location	Collection Date	Sampling Time	Comment	Location Name	System Software Version	System Name
C1-TRIG	E6207/1	1/12	TRAb	319	1.87 IU/L		UNDILUTED	147880		1	Ai05194	62551LP14		02419	2024.12.11							3.5.0	Alinity ci-series
T1-TRIG	E6207/2	1/12	TRAb	319	1.80 IU/L		UNDILUTED	149404		1	Ai05194	62551LP14		02419	2024.12.11							3.5.0	Alinity ci-series
C2-TRIG	E6207/1	1/11	TRAb	319	1.52 IU/L		UNDILUTED	155471		1	Ai05194	62551LP14		02419	2024.12.11							3.5.0	Alinity ci-series
T2-TRIG	E6207/2	1/11	TRAb	319	1.78 IU/L		UNDILUTED	149873		1	Ai05194	62551LP14		02419	2024.12.11							3.5.0	Alinity ci-series
C3-TRIG	E6207/1	1/11	TRAb	319	1.64 IU/L		UNDILUTED	152883		1	Ai05194	62551LP14		02419	2024.12.11							3.5.0	Alinity ci-series
T3-TRIG	E6207/2	1/11	TRAb	319	1.78 IU/L		UNDILUTED	149758		1	Ai05194	62551LP14		02419	2024.12.11							3.5.0	Alinity ci-series
C4-TRIG	E6207/1	1/11	TRAb	319	1.91 IU/L		UNDILUTED	146943		1	Ai05194	62551LP14		02419	2024.12.11							3.5.0	Alinity ci-series
T4-TRIG	E6207/2	1/11	TRAb	319	1.63 IU/L		UNDILUTED	153118		1	Ai05194	62551LP14		02419	2024.12.11							3.5.0	Alinity ci-series
C5-TRIG	E6207/1	1/11	TRAb	319	1.98 IU/L		UNDILUTED	145599		1	Ai05194	62551LP14		02419	2024.12.11							3.5.0	Alinity ci-series
T5-TRIG	E6207/2	1/11	TRAb	319	1.68 IU/L		UNDILUTED	151912		1	Ai05194	62551LP14		02419	2024.12.11							3.5.0	Alinity ci-series
C1-TRIG	E6218/1	1/9	TRAb	319	5.83 IU/L		UNDILUTED	86756		1	Ai05194	62551LP14		03605	2024.12.11							3.5.0	Alinity ci-series
T1-TRIG	E6218/2	1/9	TRAb	319	5.60 IU/L		UNDILUTED	89241		1	Ai05194	62551LP14		03605	2024.12.11							3.5.0	Alinity ci-series
C2-TRIG	E6218/1	1/11	TRAb	319	5.70 IU/L		UNDILUTED	88125		1	Ai05194	62551LP14		03605	2024.12.11							3.5.0	Alinity ci-series
T2-TRIG	E6218/2	1/11	TRAb	319	5.55 IU/L		UNDILUTED	89814		1	Ai05194	62551LP14		03605	2024.12.11							3.5.0	Alinity ci-series
C3-TRIG	E6218/1	1/10	TRAb	319	5.34 IU/L		UNDILUTED	92274		1	Ai05194	62551LP14		03605	2024.12.11							3.5.0	Alinity ci-series
T3-TRIG	E6218/2	1/10	TRAb	319	5.47 IU/L		UNDILUTED	90820		1	Ai05194	62551LP14		03605	2024.12.11							3.5.0	Alinity ci-series
C4-TRIG	E6218/1	1/10	TRAb	319	5.78 IU/L		UNDILUTED	87275		1	Ai05194	62551LP14		03605	2024.12.11							3.5.0	Alinity ci-series
T4-TRIG	E6218/2	1/10	TRAb	319	5.12 IU/L		UNDILUTED	94983		1	Ai05194	62551LP14		03605	2024.12.11							3.5.0	Alinity ci-series
C5-TRIG	E6218/1	1/10	TRAb	319	5.33 IU/L		UNDILUTED	92445		1	Ai05194	62551LP14		03605	2024.12.11							3.5.0	Alinity ci-series
T5-TRIG	E6218/2	1/10	TRAb	319	5.50 IU/L		UNDILUTED	90474		1	Ai05194	62551LP14		03605	2024.12.11							3.5.0	Alinity ci-series
TRAB浓度	甘油三脂浓度
1.7	29.45	mmol/l
5	24.21	mmol/l
C1-TRIG	5.83
T1-TRIG	5.6	0.0410714
C2-TRIG	5.7
T2-TRIG	5.55	0.027027
C3-TRIG	5.34
T3-TRIG	5.47	-0.023766
C4-TRIG	5.78
T4-TRIG	5.12	0.128906
C5-TRIG	5.33
T5-TRIG	5.5	-0.0309091
