# Supplementary material for: Performance evaluation and reference interval establishment of Abbott Alinity thyroid-stimulating hormone receptor antibody (TRAb) assay for diagnosing Graves’ disease
Source: PLoS One. 2026 Feb 4;21(2):e0339494. doi: 10.1371/journal.pone.0339494 (PMC12871968; doi:10.1371/journal.pone.0339494)
Supplement: S1 Data — (ZIP) [file pone.0339494.s006.zip › raw data/the Graves' disease group.xlsx]

## Sheet: Sheet1
ID	ABBOT	Roche	Snibe
T1	27.74	29.6	13.268
T2	1.21	<0.8	0.606
T3	4.87	3.03	2.142
T4	0.98	<0.8	1.011
T5	24.02	24.1	20.693
T6	12.92	8.39	4.028
T7	4.54	1.79	2.204
T8	14.79	13.7	16.404
T9	29.11	20.7	14.194
T10	> 50.00	>40	>30
T11	1.33	<0.8	1.523
T12	0.08	<0.8	1.079
T13	5.21	5.48	2.045
T14	30.3	34.8	26.497
T15	0.97	<0.8	0.592
T16	1.19	<0.8	1.181
T17	1.28	<0.8	0.733
T18	11	9.84	3.904
T19	2.98	2.48	1.815
T20	25.9	26.1	11.92
T21	1.58	<0.8	0.787
T22	32.76	25.5	26.787
T23	9.92	7.51	5.337
T24	> 50.00	>40	>30
T25	25.6	20.6	>30
T26	4.04	2.76	6.273
T27	19.37	16.4	9.579
T28	4	3.25	1.718
T29	0.74	<0.8	0.732
T30	33.55	27.1	21.841
T31	1.18	<0.8	0.246
T32	13.31	13.4	11.556
T33	46.09	36.5	21.712
T34	3.17	2.75	1.636
T35	14.6	16.5	2.267
T36	6.82	5	3.069
T37	8.22	7.55	1.885
T38	0.66	<0.8	0.994
T39	21.54	22.5	12.048
T40	4.87	4.88	1.734
T41	10.21	7.73	4.825
T42	30.06	24.2	>30
T43	5.23	3.72	2.125
T44	14.27	8.23	13.86
T45	14.1	13.2	6.464
T46	7.34	6.3	4.101
T47	8.11	8.04	2.199
T48	11.88	12.1	8.898
T49	12.01	9.15	1.752
T50	10.22	8.99	11.477
T51	14.64	15.8	7.502
T52	8.88	9.49	3.29
T53	10.27	11.2	5.011
T54	20.61	10.4	27.264
T55	11.56	9.75	21.515
T56	3.5	4.19	1.773
T57	14.36	9.12	21.402
T58	7.23	5.85	3.504
T59	9.18	6.02	5.419
T60	15.82	11.4	23.506
T61	0.85	<0.8	0.499
T62	5.1	4.15	2.743
T63	8.2	4.88	7.515
T64	21.94	22.2	15.446
T65	2.66	1.9	2.476
T66	12.63	9.52	10.889
T67	16.77	14.9	>30
T68	11.12	10	15.389
T69	29	23.3	22.419
T70	15.28	14.9	20.585
T71	46.06	34.8	>30
T72	9.02	7.33	6.835
T73	> 50.00	>40	>30
T74	9.48	6.94	8.211
T75	7.64	6.12	8.269
T76	1.04	<0.8	0.742
T77	1.39	<0.8	0.521
T78	15.77	11.3	19.549
T79	1.07	<0.8	0.788
T80	42.39	27.3	>30
T81	10.99	6.95	15.081
T82	1.35	<0.8	0.456
T83	1.15	<0.8	0.325
T84	16.13	9.57	14.438
T85	4.19	2.68	2.539
T86	15.66	13	16.203
T87	7.23	5.35	4.626
T88	7.81	4.18	4.461
T89	3.09	2	2.003
T90	28.75	22.9	28.386
T91	14.58	12.4	22.955
T92	7.83	6.33	7.267
T93	12.93	9.89	19.866
T94	7.81	4.98	8.244
T95	4.79	2.86	2.889
T96	20.58	18	>30
T97	31.81	31	>30
T98	1.09	<0.8	1.19
T99	9.55	7.25	8.328
T100	6.81	5.12	2.784
T101	1.87	1.27	1.795
T102	42.36	>40	27.747
T103	15.87	9.76	16.981
T104	0.89	<0.8	0.394
T105	14.93	23.7	15.281
T106	6.15	5.97	2.808
T107	11.87	8.39	7.725
T108	4.07	2.96	3.9
T109	7.29	5.41	7.406
T110	> 50.00	>40	>30
T111	7.57	6.24	2.874
T112	31.4	29	>30
T113	26.1	24.6	25.359
T114	15.09	17.5	17.418
T115	12.41	12.4	11.735
T116	4.04	1.8	2.222
T117	9.23	4.54	17.675
T118	10.4	7.03	19.923
T119	15.94	20.2	15.661
T120	10.14	8.5	4.62
T121	> 50.00	>40	>30
T122	1.22	<0.8	1.618
T123	17.33	16.6	20.63
T124	7.57	6.93	7.214
T125	6.08	4.79	3.785
T126	0.88	<0.8	1.395
T127	2.54	1.94	3.005
T128	4.5	2.99	5.875
T129	6.09	2.84	2.462
T130	3.97	2.87	1.738
T131	22.65	23.1	26.737
T132	10.91	7.72	6.966
T133	1.97	<0.8	1.576
T134	0.88	<0.8	0.694
T135	3.31	2.88	2.687
T136	5.07	4.42	8.758
T137	9.74	9.44	7.515
T138	0.95	<0.8	1.385
T139	22.2	26.4	6.519
T140	39.71	39.9	>30
T141	38.98	40	>30
T142	4.75	4.02	1.674
T143	10.04	8.81	6.163
T144	5.86	4.6	2.756
T145	8.9	6.61	10.046
T146	7.49	5.38	5.423
T147	10.69	7.98	4.128
T148	14.07	12.7	15.948
T149	3.84	2.75	1.86
T150	1.16	<0.8	0.585
