# Supplementary material for: Performance evaluation and reference interval establishment of Abbott Alinity thyroid-stimulating hormone receptor antibody (TRAb) assay for diagnosing Graves’ disease
Source: PLoS One. 2026 Feb 4;21(2):e0339494. doi: 10.1371/journal.pone.0339494 (PMC12871968; doi:10.1371/journal.pone.0339494)
Supplement: S1 Data — (ZIP) [file pone.0339494.s006.zip › raw data/the non-hyperthyroidism group.xlsx]

## Sheet: Details
ID	ABBOT	Roche	Snibe
t1	0.71	＜0.8	0.515
t2	0.78	＜0.8	0.627
t3	0.95	＜0.8	0.276
t4	1.53	＜0.8	0.204
t5	1.11	＜0.8	0.817
t6	1.06	＜0.8	0.535
t7	1.52	＜0.8	0.703
t8	1.81	＜0.8	0.635
t9	1.32	＜0.8	0.571
t10	1.15	＜0.8	0.454
t11	1.8	＜0.8	0.386
t12	0.84	＜0.8	0.34
t13	0.64	＜0.8	0.349
t14	1.97	＜0.8	1.134
t15	3.69	＜0.8	1.857
t16	1.21	＜0.8	0.851
t17	0.88	＜0.8	0.56
t18	1.43	＜0.8	0.649
t19	1.07	＜0.8	0.553
t20	4.19	3.16	1.516
t21	1.75	1.19	1.771
t22	12.96	10.6	10.495
t23	0.69	＜0.8	1.149
t24	2.39	1.71	1.684
t25	1.42	＜0.8	0.366
t26	1.09	＜0.8	0.308
t27	2.43	＜0.8	0.256
t28	1.25	＜0.8	0.672
t29	0.82	＜0.8	0.312
t30	0.81	＜0.8	0.466
t31	3.62	1.82	1.548
t32	23.34	31.5	7.248
t33	0.92	＜0.8	0.279
t34	0.99	＜0.8	0.202
t35	1.21	＜0.8	0.407
t36	0.85	＜0.8	0.442
t37	0.59	＜0.8	0.419
t38	0.83	＜0.8	0.784
t39	1.37	＜0.8	0.708
t40	1.49	＜0.8	1.046
t41	1.08	＜0.8	0.472
t42	0.79	＜0.8	0.354
t43	0.82	＜0.8	0.71
t44	1.17	＜0.8	0.552
t45	0.72	＜0.8	0.5
t46	1.08	＜0.8	1.039
t47	1.31	＜0.8	0.757
t48	3.19	1.27	1.817
t49	1.13	＜0.8	0.715
t50	1.15	＜0.8	0.494
t51	13.06	10.8	14.492
t52	1.48	＜0.8	0.248
t53	0.95	＜0.8	0.379
t54	4.08	＜0.8	0.891
t55	1.44	＜0.8	0.255
t56	1.81	＜0.8	0.528
t57	1.65	＜0.8	1.025
t58	0.9	＜0.8	0.516
t59	1.5	＜0.8	0.413
t60	1.25	＜0.8	0.525
t61	0.94	＜0.8	0.574
t62	0.82	＜0.8	0.427
t63	19.19	15.6	12.161
t64	0.69	＜0.8	0.457
t65	0.92	＜0.8	0.253
t66	> 50.00	>40	2.314
t67	0.73	＜0.8	0.518
t68	1.19	＜0.8	1.023
t69	1.02	＜0.8	0.816
t70	1.01	＜0.8	0.496
t71	2.08	1.49	0.297
t72	0.94	＜0.8	0.395
t73	1.01	＜0.8	0.847
t74	1.65	＜0.8	0.941
t75	2.48	1.14	1.146
t76	2.8	1.5	1.895
t77	0.56	＜0.8	0.336
t78	0.83	＜0.8	0.415
t79	1.42	＜0.8	1.387
t80	2.02	1.09	0.382
t81	1.61	＜0.8	0.226
t82	1.4	＜0.8	1.204
t83	1.26	＜0.8	0.553
t84	1.96	＜0.8	0.71
t85	0.86	＜0.8	0.254
t86	2.32	＜0.8	1.423
t87	0.92	＜0.8	0.287
t88	1.92	＜0.8	1.38
t89	1.79	＜0.8	0.862
t90	1.34	＜0.8	0.361
t91	1.07	＜0.8	1.177
t92	1.41	＜0.8	0.272
t93	10.32	4.99	11.984
t94	1.11	＜0.8	0.265
t95	0.93	＜0.8	1.757
t96	0.97	＜0.8	0.547
t97	1.17	＜0.8	0.621
t98	0.99	＜0.8	0.321
t99	1.19	＜0.8	0.557
t100	1.37	＜0.8	0.513
t101	13.45	11.8	11.028
t102	0.99	＜0.8	1.014
t103	2.7	0.972	1.074
t104	2.43	＜0.8	0.441
t105	0.83	＜0.8	1.014
t106	1.31	＜0.8	0.25
t107	0.56	＜0.8	0.401
t108	1.19	＜0.8	0.336
t109	0.78	＜0.8	0.324
t110	1.07	＜0.8	0.397
t111	1.06	＜0.8	0.402
t112	1.19	＜0.8	0.724
t113	1.27	＜0.8	0.342
t114	2.89	0.88	0.49
t115	2.44	＜0.8	1.137
t116	1.62	＜0.8	0.779
t117	1.4	＜0.8	0.474
t118	2.71	＜0.8	1.307
t119	1.56	＜0.8	0.557
t120	1.22	＜0.8	0.739
t121	0.82	＜0.8	0.338
t122	0.65	＜0.8	0.312
t123	1.1	＜0.8	0.345
t124	0.94	＜0.8	0.274
t125	1.14	＜0.8	0.295
t126	0.66	＜0.8	0.267
t127	1.36	＜0.8	0.788
t128	1.06	＜0.8	1.069
t129	1.31	＜0.8	0.358
t130	0.72	＜0.8	0.175
t131	0.88	＜0.8	0.708
t132	1.31	＜0.8	0.58
t133	0.99	＜0.8	0.838
t134	1.31	＜0.8	0.463
t135	1.25	＜0.8	0.442
t136	4.05	2.09	4.17
t137	0.72	＜0.8	0.58
t138	0.64	＜0.8	0.329
t139	1.75	＜0.8	1.131
t140	0.97	＜0.8	0.961
t141	1.53	0.862	1.024
t142	1.65	0.921	0.965
t143	1.34	＜0.8	0.39
t144	4.55	2.16	2.971
t145	1.41	＜0.8	0.471
t146	0.43	＜0.8	0.375
t147	1.02	＜0.8	1.463
t148	1.04	＜0.8	0.862
t149	1.02	＜0.8	1.341
t150	0.97	＜0.8	0.183
